# Supplementary material for: Structural correlations between brain magnetic resonance image‐derived phenotypes and retinal neuroanatomy
Source: Eur J Neurol. 2024 May 8;31(7):e16288. doi: 10.1111/ene.16288 (PMC11235673; doi:10.1111/ene.16288)
Supplement: Supplementary file 2 — DATA S2. [file ENE-31-e16288-s001.zip › ene16288-sup-0002-DataS2/eTables.xlsx]

## Sheet: eTable 1
Field ID	Brain IDPs
25011	Volume of thalamus (left)
25012	Volume of thalamus (right)
25013	Volume of caudate (left)
25014	Volume of caudate (right)
25015	Volume of putamen (left)
25016	Volume of putamen (right)
25017	Volume of pallidum (left)
25018	Volume of pallidum (right)
25019	Volume of hippocampus (left)
25020	Volume of hippocampus (right)
25021	Volume of amygdala (left)
25022	Volume of amygdala (right)
25023	Volume of accumbens (left)
25024	Volume of accumbens (right)
25782	Volume of grey matter in Frontal Pole (left)
25783	Volume of grey matter in Frontal Pole (right)
25784	Volume of grey matter in Insular Cortex (left)
25785	Volume of grey matter in Insular Cortex (right)
25786	Volume of grey matter in Superior Frontal Gyrus (left)
25787	Volume of grey matter in Superior Frontal Gyrus (right)
25788	Volume of grey matter in Middle Frontal Gyrus (left)
25789	Volume of grey matter in Middle Frontal Gyrus (right)
25790	Volume of grey matter in Inferior Frontal Gyrus, pars triangularis (left)
25791	Volume of grey matter in Inferior Frontal Gyrus, pars triangularis (right)
25792	Volume of grey matter in Inferior Frontal Gyrus, pars opercularis (left)
25793	Volume of grey matter in Inferior Frontal Gyrus, pars opercularis (right)
25794	Volume of grey matter in Precentral Gyrus (left)
25795	Volume of grey matter in Precentral Gyrus (right)
25796	Volume of grey matter in Temporal Pole (left)
25797	Volume of grey matter in Temporal Pole (right)
25798	Volume of grey matter in Superior Temporal Gyrus, anterior division (left)
25799	Volume of grey matter in Superior Temporal Gyrus, anterior division (right)
25800	Volume of grey matter in Superior Temporal Gyrus, posterior division (left)
25801	Volume of grey matter in Superior Temporal Gyrus, posterior division (right)
25802	Volume of grey matter in Middle Temporal Gyrus, anterior division (left)
25803	Volume of grey matter in Middle Temporal Gyrus, anterior division (right)
25804	Volume of grey matter in Middle Temporal Gyrus, posterior division (left)
25805	Volume of grey matter in Middle Temporal Gyrus, posterior division (right)
25806	Volume of grey matter in Middle Temporal Gyrus, temporooccipital part (left)
25807	Volume of grey matter in Middle Temporal Gyrus, temporooccipital part (right)
25808	Volume of grey matter in Inferior Temporal Gyrus, anterior division (left)
25809	Volume of grey matter in Inferior Temporal Gyrus, anterior division (right)
25810	Volume of grey matter in Inferior Temporal Gyrus, posterior division (left)
25811	Volume of grey matter in Inferior Temporal Gyrus, posterior division (right)
25812	Volume of grey matter in Inferior Temporal Gyrus, temporooccipital part (left)
25813	Volume of grey matter in Inferior Temporal Gyrus, temporooccipital part (right)
25814	Volume of grey matter in Postcentral Gyrus (left)
25815	Volume of grey matter in Postcentral Gyrus (right)
25816	Volume of grey matter in Superior Parietal Lobule (left)
25817	Volume of grey matter in Superior Parietal Lobule (right)
25818	Volume of grey matter in Supramarginal Gyrus, anterior division (left)
25819	Volume of grey matter in Supramarginal Gyrus, anterior division (right)
25820	Volume of grey matter in Supramarginal Gyrus, posterior division (left)
25821	Volume of grey matter in Supramarginal Gyrus, posterior division (right)
25822	Volume of grey matter in Angular Gyrus (left)
25823	Volume of grey matter in Angular Gyrus (right)
25824	Volume of grey matter in Lateral Occipital Cortex, superior division (left)
25825	Volume of grey matter in Lateral Occipital Cortex, superior division (right)
25826	Volume of grey matter in Lateral Occipital Cortex, inferior division (left)
25827	Volume of grey matter in Lateral Occipital Cortex, inferior division (right)
25828	Volume of grey matter in Intracalcarine Cortex (left)
25829	Volume of grey matter in Intracalcarine Cortex (right)
25830	Volume of grey matter in Frontal Medial Cortex (left)
25831	Volume of grey matter in Frontal Medial Cortex (right)
25832	Volume of grey matter in Juxtapositional Lobule Cortex (formerly Supplementary Motor Cortex) (left)
25833	Volume of grey matter in Juxtapositional Lobule Cortex (formerly Supplementary Motor Cortex) (right)
25834	Volume of grey matter in Subcallosal Cortex (left)
25835	Volume of grey matter in Subcallosal Cortex (right)
25836	Volume of grey matter in Paracingulate Gyrus (left)
25837	Volume of grey matter in Paracingulate Gyrus (right)
25838	Volume of grey matter in Cingulate Gyrus, anterior division (left)
25839	Volume of grey matter in Cingulate Gyrus, anterior division (right)
25840	Volume of grey matter in Cingulate Gyrus, posterior division (left)
25841	Volume of grey matter in Cingulate Gyrus, posterior division (right)
25842	Volume of grey matter in Precuneous Cortex (left)
25843	Volume of grey matter in Precuneous Cortex (right)
25844	Volume of grey matter in Cuneal Cortex (left)
25845	Volume of grey matter in Cuneal Cortex (right)
25846	Volume of grey matter in Frontal Orbital Cortex (left)
25847	Volume of grey matter in Frontal Orbital Cortex (right)
25848	Volume of grey matter in Parahippocampal Gyrus, anterior division (left)
25849	Volume of grey matter in Parahippocampal Gyrus, anterior division (right)
25850	Volume of grey matter in Parahippocampal Gyrus, posterior division (left)
25851	Volume of grey matter in Parahippocampal Gyrus, posterior division (right)
25852	Volume of grey matter in Lingual Gyrus (left)
25853	Volume of grey matter in Lingual Gyrus (right)
25854	Volume of grey matter in Temporal Fusiform Cortex, anterior division (left)
25855	Volume of grey matter in Temporal Fusiform Cortex, anterior division (right)
25856	Volume of grey matter in Temporal Fusiform Cortex, posterior division (left)
25857	Volume of grey matter in Temporal Fusiform Cortex, posterior division (right)
25858	Volume of grey matter in Temporal Occipital Fusiform Cortex (left)
25859	Volume of grey matter in Temporal Occipital Fusiform Cortex (right)
25860	Volume of grey matter in Occipital Fusiform Gyrus (left)
25861	Volume of grey matter in Occipital Fusiform Gyrus (right)
25862	Volume of grey matter in Frontal Operculum Cortex (left)
25863	Volume of grey matter in Frontal Operculum Cortex (right)
25864	Volume of grey matter in Central Opercular Cortex (left)
25865	Volume of grey matter in Central Opercular Cortex (right)
25866	Volume of grey matter in Parietal Operculum Cortex (left)
25867	Volume of grey matter in Parietal Operculum Cortex (right)
25868	Volume of grey matter in Planum Polare (left)
25869	Volume of grey matter in Planum Polare (right)
25870	Volume of grey matter in Heschl's Gyrus (includes H1 and H2) (left)
25871	Volume of grey matter in Heschl's Gyrus (includes H1 and H2) (right)
25872	Volume of grey matter in Planum Temporale (left)
25873	Volume of grey matter in Planum Temporale (right)
25874	Volume of grey matter in Supracalcarine Cortex (left)
25875	Volume of grey matter in Supracalcarine Cortex (right)
25876	Volume of grey matter in Occipital Pole (left)
25877	Volume of grey matter in Occipital Pole (right)
25878	Volume of grey matter in Thalamus (left)
25879	Volume of grey matter in Thalamus (right)
25880	Volume of grey matter in Caudate (left)
25881	Volume of grey matter in Caudate (right)
25882	Volume of grey matter in Putamen (left)
25883	Volume of grey matter in Putamen (right)
25884	Volume of grey matter in Pallidum (left)
25885	Volume of grey matter in Pallidum (right)
25886	Volume of grey matter in Hippocampus (left)
25887	Volume of grey matter in Hippocampus (right)
25888	Volume of grey matter in Amygdala (left)
25889	Volume of grey matter in Amygdala (right)
25890	Volume of grey matter in Ventral Striatum (left)
25891	Volume of grey matter in Ventral Striatum (right)
25892	Volume of grey matter in Brain-Stem
25893	Volume of grey matter in I-IV Cerebellum (left)
25894	Volume of grey matter in I-IV Cerebellum (right)
25895	Volume of grey matter in V Cerebellum (left)
25896	Volume of grey matter in V Cerebellum (right)
25897	Volume of grey matter in VI Cerebellum (left)
25898	Volume of grey matter in VI Cerebellum (vermis)
25899	Volume of grey matter in VI Cerebellum (right)
25900	Volume of grey matter in Crus I Cerebellum (left)
25901	Volume of grey matter in Crus I Cerebellum (vermis)
25902	Volume of grey matter in Crus I Cerebellum (right)
25903	Volume of grey matter in Crus II Cerebellum (left)
25904	Volume of grey matter in Crus II Cerebellum (vermis)
25905	Volume of grey matter in Crus II Cerebellum (right)
25906	Volume of grey matter in VIIb Cerebellum (left)
25907	Volume of grey matter in VIIb Cerebellum (vermis)
25908	Volume of grey matter in VIIb Cerebellum (right)
25909	Volume of grey matter in VIIIa Cerebellum (left)
25910	Volume of grey matter in VIIIa Cerebellum (vermis)
25911	Volume of grey matter in VIIIa Cerebellum (right)
25912	Volume of grey matter in VIIIb Cerebellum (left)
25913	Volume of grey matter in VIIIb Cerebellum (vermis)
25914	Volume of grey matter in VIIIb Cerebellum (right)
25915	Volume of grey matter in IX Cerebellum (left)
25916	Volume of grey matter in IX Cerebellum (vermis)
25917	Volume of grey matter in IX Cerebellum (right)
25918	Volume of grey matter in X Cerebellum (left)
25919	Volume of grey matter in X Cerebellum (vermis)
25920	Volume of grey matter in X Cerebellum (right)

## Sheet: eTable 2
Condition	Field ID	Code	Notes
Brain haemorrhage	20002	1491
Cerebral aneurysm	20002	1425
Encephalitis	20002	1246
Infections of the nervous system	20002	1244
Meningioma (benign)	20002	1659
Meningitis	20002	1247
Subdural haematoma	20002	1083
Subarachnoid haemorrhage	20002	1086
Multiple sclerosis	20002	1261	only for sensitivity analysis
Parkinson's disease	20002	1262	only for sensitivity analysis
Dementia/Alzheimer's Disease/Cognitive impairment	20002	1263	only for sensitivity analysis
Stroke	20002	1081	only for sensitivity analysis
Ischaemic stroke	20002	1583	only for sensitivity analysis

## Sheet: eTable 3
Retinal Metric, µm	Brain IDP, mm3	Lobe	Coefficient (95% CI)	P value	Pearson's r	R-squared (%)
mRNFL	Volume of grey matter in Frontal Pole (L)	Frontal	20 (6.75 - 33.25)	0.00309395	0.0368266	0.13587
mRNFL	Volume of grey matter in Frontal Pole (R)	Frontal	22.52 (7.78 - 37.25)	0.00275388	0.037264	0.139168
mRNFL	Volume of grey matter in Superior Frontal Gyrus (L)	Frontal	4.82 (-5.09 - 14.72)	0.340524	0.0119944	0.0141132
mRNFL	Volume of grey matter in Superior Frontal Gyrus (R)	Frontal	0.68 (-8.16 - 9.52)	0.879889	0.00198903	0.00035476
mRNFL	Volume of grey matter in Middle Frontal Gyrus (L)	Frontal	7.76 (-1.97 - 17.49)	0.117993	0.0194817	0.03796
mRNFL	Volume of grey matter in Middle Frontal Gyrus (R)	Frontal	4.04 (-5.17 - 13.24)	0.390183	0.0107774	0.011471
mRNFL	Volume of grey matter in Inferior Frontal Gyrus, pars triangularis (L)	Frontal	0.15 (-3.47 - 3.76)	0.935511	0.000997822	0.000101715
mRNFL	Volume of grey matter in Inferior Frontal Gyrus, pars triangularis (R)	Frontal	2.08 (-1.03 - 5.18)	0.18936	0.0163537	0.0267593
mRNFL	Volume of grey matter in Inferior Frontal Gyrus, pars opercularis (L)	Frontal	3.66 (0.38 - 6.94)	0.0288437	0.0272381	0.0741886
mRNFL	Volume of grey matter in Inferior Frontal Gyrus, pars opercularis (R)	Frontal	1.8 (-1.44 - 5.03)	0.277266	0.0135975	0.0183382
mRNFL	Volume of grey matter in Precentral Gyrus (L)	Frontal	24.85 (14.96 - 34.73)	8.48806e-07	0.0614355	0.375952
mRNFL	Volume of grey matter in Precentral Gyrus (R)	Frontal	17.64 (7.88 - 27.4)	0.000397421	0.0442116	0.194703
mRNFL	Volume of grey matter in Frontal Medial Cortex (L)	Frontal	2.41 (0.49 - 4.34)	0.0139988	0.0305221	0.0937693
mRNFL	Volume of grey matter in Frontal Medial Cortex (R)	Frontal	1.79 (-0.18 - 3.76)	0.0755287	0.0221214	0.049061
mRNFL	Volume of grey matter in Juxtapositional Lobule Cortex (formerly Supplementary Motor Cortex) (L)	Frontal	2.59 (-0.71 - 5.89)	0.124523	0.0194096	0.0366512
mRNFL	Volume of grey matter in Juxtapositional Lobule Cortex (formerly Supplementary Motor Cortex) (R)	Frontal	1.65 (-1.68 - 4.98)	0.3323	0.01215	0.0146018
mRNFL	Volume of grey matter in Frontal Orbital Cortex (L)	Frontal	4.25 (-0.22 - 8.72)	0.0622219	0.0232568	0.0540077
mRNFL	Volume of grey matter in Frontal Orbital Cortex (R)	Frontal	4.09 (0.02 - 8.16)	0.0489883	0.0245162	0.0601971
mRNFL	Volume of grey matter in Frontal Operculum Cortex (L)	Frontal	1.91 (0.35 - 3.47)	0.0164422	0.0298639	0.0893714
mRNFL	Volume of grey matter in Frontal Operculum Cortex (R)	Frontal	1.1 (-0.37 - 2.57)	0.141495	0.018428	0.0335783
mRNFL	Volume of grey matter in Temporal Pole (L)	Temporal	7.94 (0.97 - 14.91)	0.0256139	0.0278833	0.0773707
mRNFL	Volume of grey matter in Temporal Pole (R)	Temporal	11.83 (5 - 18.66)	0.00069137	0.0422585	0.1787
mRNFL	Volume of grey matter in Superior Temporal Gyrus, anterior division (L)	Temporal	1.85 (0.14 - 3.57)	0.0337747	0.0264444	0.0699836
mRNFL	Volume of grey matter in Superior Temporal Gyrus, anterior division (R)	Temporal	2.7 (0.97 - 4.43)	0.00219407	0.038184	0.14562
mRNFL	Volume of grey matter in Superior Temporal Gyrus, posterior division (L)	Temporal	4.65 (1.84 - 7.46)	0.00118388	0.0404139	0.163237
mRNFL	Volume of grey matter in Superior Temporal Gyrus, posterior division (R)	Temporal	2.25 (-0.79 - 5.28)	0.147077	0.0181499	0.0326569
mRNFL	Volume of grey matter in Middle Temporal Gyrus, anterior division (L)	Temporal	2.2 (0.01 - 4.39)	0.0488638	0.0245847	0.0602634
mRNFL	Volume of grey matter in Middle Temporal Gyrus, anterior division (R)	Temporal	1.4 (-0.41 - 3.22)	0.129211	0.0188807	0.0357578
mRNFL	Volume of grey matter in Middle Temporal Gyrus, posterior division (L)	Temporal	5.14 (0.31 - 9.97)	0.0368985	0.0258522	0.0676395
mRNFL	Volume of grey matter in Middle Temporal Gyrus, posterior division (R)	Temporal	5.54 (0.68 - 10.4)	0.0255625	0.0277763	0.0774247
mRNFL	Volume of grey matter in Middle Temporal Gyrus, temporooccipital part (L)	Temporal	3.37 (-1.18 - 7.91)	0.146936	0.0180294	0.0326797
mRNFL	Volume of grey matter in Middle Temporal Gyrus, temporooccipital part (R)	Temporal	3.25 (-2 - 8.51)	0.225327	0.0150173	0.0228377
mRNFL	Volume of grey matter in Inferior Temporal Gyrus, anterior division (L)	Temporal	0.71 (-1.11 - 2.54)	0.442887	0.0096156	0.00914728
mRNFL	Volume of grey matter in Inferior Temporal Gyrus, anterior division (R)	Temporal	0.58 (-1.08 - 2.24)	0.494721	0.00847606	0.00724347
mRNFL	Volume of grey matter in Inferior Temporal Gyrus, posterior division (L)	Temporal	0.18 (-4.12 - 4.47)	0.936223	0.000931295	9.94781e-05
mRNFL	Volume of grey matter in Inferior Temporal Gyrus, posterior division (R)	Temporal	4.28 (0.02 - 8.54)	0.0491891	0.0246487	0.0600905
mRNFL	Volume of grey matter in Inferior Temporal Gyrus, temporooccipital part (L)	Temporal	-0.56 (-4.1 - 2.97)	0.754515	-0.00394125	0.00151908
mRNFL	Volume of grey matter in Inferior Temporal Gyrus, temporooccipital part (R)	Temporal	0.13 (-4.13 - 4.4)	0.95144	0.000841048	5.76189e-05
mRNFL	Volume of grey matter in Temporal Fusiform Cortex, anterior division (L)	Temporal	0.54 (-0.89 - 1.97)	0.460852	0.00925655	0.0084487
mRNFL	Volume of grey matter in Temporal Fusiform Cortex, anterior division (R)	Temporal	1 (-0.25 - 2.25)	0.116441	0.0194918	0.038283
mRNFL	Volume of grey matter in Temporal Fusiform Cortex, posterior division (L)	Temporal	0.27 (-2.74 - 3.28)	0.861275	0.00225621	0.000474452
mRNFL	Volume of grey matter in Temporal Fusiform Cortex, posterior division (R)	Temporal	1.95 (-0.6 - 4.51)	0.134071	0.0188287	0.0348688
mRNFL	Volume of grey matter in Planum Polare (L)	Temporal	1.59 (0.33 - 2.84)	0.0130742	0.0309097	0.0956436
mRNFL	Volume of grey matter in Planum Polare (R)	Temporal	2.09 (0.83 - 3.36)	0.00118027	0.0402806	0.163325
mRNFL	Volume of grey matter in Heschl's Gyrus (includes H1 and H2) (L)	Temporal	2.64 (1.12 - 4.16)	0.000674321	0.0422862	0.17942
mRNFL	Volume of grey matter in Heschl's Gyrus (includes H1 and H2) (R)	Temporal	1.1 (-0.05 - 2.25)	0.060808	0.0234444	0.0545988
mRNFL	Volume of grey matter in Planum Temporale (L)	Temporal	1.68 (-0.99 - 4.34)	0.218112	0.0154319	0.0235621
mRNFL	Volume of grey matter in Planum Temporale (R)	Temporal	0.68 (-1.05 - 2.4)	0.441804	0.00966815	0.00919077
mRNFL	Volume of grey matter in Postcentral Gyrus (L)	Parietal	22.05 (13.01 - 31.1)	1.80344e-06	0.0595102	0.353507
mRNFL	Volume of grey matter in Postcentral Gyrus (R)	Parietal	13.84 (4.9 - 22.78)	0.00242387	0.0379389	0.142789
mRNFL	Volume of grey matter in Superior Parietal Lobule (L)	Parietal	7.03 (1.38 - 12.68)	0.0146674	0.0306445	0.0924918
mRNFL	Volume of grey matter in Superior Parietal Lobule (R)	Parietal	7.61 (2.15 - 13.07)	0.00627713	0.0340714	0.115974
mRNFL	Volume of grey matter in Supramarginal Gyrus, anterior division (L)	Parietal	6.24 (2.4 - 10.08)	0.00144622	0.0398395	0.157507
mRNFL	Volume of grey matter in Supramarginal Gyrus, anterior division (R)	Parietal	1.16 (-2.57 - 4.89)	0.541859	0.00780503	0.00578102
mRNFL	Volume of grey matter in Supramarginal Gyrus, posterior division (L)	Parietal	6.14 (1.15 - 11.13)	0.0158166	0.0303094	0.0904299
mRNFL	Volume of grey matter in Supramarginal Gyrus, posterior division (R)	Parietal	6.68 (0.48 - 12.87)	0.0346651	0.0263914	0.0692931
mRNFL	Volume of grey matter in Angular Gyrus (L)	Parietal	1.05 (-3.64 - 5.75)	0.659673	0.00556714	0.00301279
mRNFL	Volume of grey matter in Angular Gyrus (R)	Parietal	8.05 (1.56 - 14.55)	0.0150923	0.0302111	0.0917107
mRNFL	Volume of grey matter in Precuneous Cortex (L)	Parietal	14 (6.96 - 21.04)	9.75539e-05	0.048506	0.235618
mRNFL	Volume of grey matter in Precuneous Cortex (R)	Parietal	16 (8.42 - 23.59)	3.59344e-05	0.0514348	0.264931
mRNFL	Volume of grey matter in Parietal Operculum Cortex (L)	Parietal	0.98 (-1.54 - 3.49)	0.446119	0.00970667	0.00901838
mRNFL	Volume of grey matter in Parietal Operculum Cortex (R)	Parietal	2.31 (-0.02 - 4.64)	0.0515739	0.024288	0.0588584
mRNFL	Volume of grey matter in Lateral Occipital Cortex, superior division (L)	Occipital	20.45 (7.47 - 33.44)	0.00202406	0.0384983	0.147915
mRNFL	Volume of grey matter in Lateral Occipital Cortex, superior division (R)	Occipital	11.53 (-1.34 - 24.4)	0.0790816	0.0219955	0.0478977
mRNFL	Volume of grey matter in Lateral Occipital Cortex, inferior division (L)	Occipital	6.46 (-0.38 - 13.29)	0.0639909	0.0230712	0.0532881
mRNFL	Volume of grey matter in Lateral Occipital Cortex, inferior division (R)	Occipital	10.58 (3.3 - 17.86)	0.00437708	0.0354949	0.126082
mRNFL	Volume of grey matter in Intracalcarine Cortex (L)	Occipital	8.51 (4.92 - 12.1)	3.48166e-06	0.0576009	0.333954
mRNFL	Volume of grey matter in Intracalcarine Cortex (R)	Occipital	9.83 (6.38 - 13.27)	2.28983e-08	0.0694193	0.484054
mRNFL	Volume of grey matter in Cuneal Cortex (L)	Occipital	2.17 (-0.15 - 4.5)	0.0669211	0.0221996	0.0521416
mRNFL	Volume of grey matter in Cuneal Cortex (R)	Occipital	3.36 (0.72 - 6.01)	0.0126422	0.0307465	0.0965664
mRNFL	Volume of grey matter in Lingual Gyrus (L)	Occipital	3 (-1.33 - 7.34)	0.174772	0.016873	0.0286067
mRNFL	Volume of grey matter in Lingual Gyrus (R)	Occipital	5.01 (0.59 - 9.43)	0.0261994	0.0274753	0.076764
mRNFL	Volume of grey matter in Temporal Occipital Fusiform Cortex (L)	Occipital	0.69 (-1.95 - 3.33)	0.609381	0.00655245	0.00405612
mRNFL	Volume of grey matter in Temporal Occipital Fusiform Cortex (R)	Occipital	-0.5 (-3.8 - 2.81)	0.768271	-0.00356258	0.00134872
mRNFL	Volume of grey matter in Occipital Fusiform Gyrus (L)	Occipital	1.13 (-2.36 - 4.63)	0.525152	0.00797962	0.00627283
mRNFL	Volume of grey matter in Occipital Fusiform Gyrus (R)	Occipital	2.28 (-1.25 - 5.82)	0.205426	0.0156468	0.0249076
mRNFL	Volume of grey matter in Supracalcarine Cortex (L)	Occipital	0.91 (0.24 - 1.57)	0.0073812	0.0330893	0.111455
mRNFL	Volume of grey matter in Supracalcarine Cortex (R)	Occipital	1.33 (0.42 - 2.25)	0.00435684	0.0353	0.126212
mRNFL	Volume of grey matter in Occipital Pole (L)	Occipital	7.19 (-0.91 - 15.29)	0.0819575	0.0213926	0.0469966
mRNFL	Volume of grey matter in Occipital Pole (R)	Occipital	1.19 (-6.33 - 8.71)	0.756016	0.00376094	0.00149995
mRNFL	Volume of grey matter in I-IV Cerebellum (L)	Cerebellum	1.84 (0.09 - 3.58)	0.0395872	0.0259257	0.0657826
mRNFL	Volume of grey matter in I-IV Cerebellum (R)	Cerebellum	0.98 (-0.91 - 2.88)	0.310059	0.0129199	0.0160078
mRNFL	Volume of grey matter in V Cerebellum (L)	Cerebellum	3.75 (1.46 - 6.05)	0.00135828	0.0401207	0.159301
mRNFL	Volume of grey matter in V Cerebellum (R)	Cerebellum	3.21 (0.96 - 5.46)	0.00516065	0.0350095	0.121456
mRNFL	Volume of grey matter in VI Cerebellum (L)	Cerebellum	12.76 (6.52 - 19.01)	6.25033e-05	0.049894	0.248665
mRNFL	Volume of grey matter in VI Cerebellum (vermis)	Cerebellum	2.7 (1.14 - 4.26)	0.000691887	0.0421396	0.178678
mRNFL	Volume of grey matter in VI Cerebellum (R)	Cerebellum	8.3 (2.21 - 14.39)	0.00756912	0.0333488	0.110755
mRNFL	Volume of grey matter in Crus I Cerebellum (L)	Cerebellum	12.25 (2.27 - 22.24)	0.0161731	0.0300069	0.0898214
mRNFL	Volume of grey matter in Crus I Cerebellum (vermis)	Cerebellum	0 (-0.01 - 0.01)	0.643563	-0.00580519	0.00332649
mRNFL	Volume of grey matter in Crus I Cerebellum (R)	Cerebellum	10.23 (-0.3 - 20.76)	0.0569408	0.0236322	0.056293
mRNFL	Volume of grey matter in Crus II Cerebellum (L)	Cerebellum	10.88 (3.45 - 18.32)	0.00411133	0.0356623	0.127845
mRNFL	Volume of grey matter in Crus II Cerebellum (vermis)	Cerebellum	0.74 (0.24 - 1.25)	0.0038337	0.0359608	0.129815
mRNFL	Volume of grey matter in Crus II Cerebellum (R)	Cerebellum	11.17 (3.97 - 18.37)	0.00236281	0.0378664	0.143514
mRNFL	Volume of grey matter in VIIb Cerebellum (L)	Cerebellum	5.6 (1.5 - 9.69)	0.00743489	0.0333318	0.111253
mRNFL	Volume of grey matter in VIIb Cerebellum (vermis)	Cerebellum	0.36 (0.18 - 0.54)	0.000112346	0.0480852	0.231488
mRNFL	Volume of grey matter in VIIb Cerebellum (R)	Cerebellum	6.39 (2.14 - 10.65)	0.00320282	0.0367646	0.134892
mRNFL	Volume of grey matter in VIIIa Cerebellum (L)	Cerebellum	6.81 (2.55 - 11.06)	0.00172007	0.0391859	0.152553
mRNFL	Volume of grey matter in VIIIa Cerebellum (vermis)	Cerebellum	2.64 (1.56 - 3.73)	1.80604e-06	0.0594217	0.353465
mRNFL	Volume of grey matter in VIIIa Cerebellum (R)	Cerebellum	8.13 (3.6 - 12.66)	0.000441519	0.0438665	0.191656
mRNFL	Volume of grey matter in VIIIb Cerebellum (L)	Cerebellum	5.65 (2.53 - 8.77)	0.000387425	0.0442682	0.195441
mRNFL	Volume of grey matter in VIIIb Cerebellum (vermis)	Cerebellum	1.5 (0.96 - 2.04)	5.07984e-08	0.0678226	0.460153
mRNFL	Volume of grey matter in VIIIb Cerebellum (R)	Cerebellum	5.86 (2.44 - 9.28)	0.000777232	0.0418877	0.175327
mRNFL	Volume of grey matter in IX Cerebellum (L)	Cerebellum	6.12 (3.62 - 8.62)	1.62481e-06	0.0597665	0.356611
mRNFL	Volume of grey matter in IX Cerebellum (vermis)	Cerebellum	1.1 (0.54 - 1.66)	0.000124671	0.0478838	0.228445
mRNFL	Volume of grey matter in IX Cerebellum (R)	Cerebellum	6.4 (3.64 - 9.15)	5.61592e-06	0.0564702	0.319768
mRNFL	Volume of grey matter in X Cerebellum (L)	Cerebellum	0.28 (-0.2 - 0.75)	0.252587	0.0143707	0.0203341
mRNFL	Volume of grey matter in X Cerebellum (vermis)	Cerebellum	0.5 (0.21 - 0.79)	0.000763759	0.041987	0.175831
mRNFL	Volume of grey matter in X Cerebellum (R)	Cerebellum	0.22 (-0.27 - 0.7)	0.383658	0.0108655	0.0117906
mRNFL	Volume of thalamus (L)	Others	11.59 (7.6 - 15.58)	1.34312e-08	0.0707158	0.500073
mRNFL	Volume of thalamus (R)	Others	10.67 (6.88 - 14.47)	3.65097e-08	0.0685607	0.470057
mRNFL	Volume of grey matter in Thalamus (L)	Others	1.84 (0.06 - 3.62)	0.0424313	0.0252864	0.0639571
mRNFL	Volume of grey matter in Thalamus (R)	Others	-0.25 (-2.04 - 1.54)	0.782336	-0.00324417	0.00118587
mRNFL	Volume of caudate (L)	Others	3.48 (1.16 - 5.79)	0.00329138	0.0366225	0.134121
mRNFL	Volume of caudate (R)	Others	3.52 (1.11 - 5.94)	0.00423103	0.0356422	0.127037
mRNFL	Volume of grey matter in Caudate (L)	Others	-1.08 (-4.99 - 2.84)	0.590243	-0.00702437	0.00450491
mRNFL	Volume of grey matter in Caudate (R)	Others	-2.47 (-6.6 - 1.67)	0.242319	-0.0146916	0.0212368
mRNFL	Volume of putamen (L)	Others	7.95 (4.55 - 11.34)	4.51675e-06	0.0571164	0.326228
mRNFL	Volume of putamen (R)	Others	7.7 (4.51 - 10.89)	2.24377e-06	0.0589075	0.34701
mRNFL	Volume of grey matter in Putamen (L)	Others	-1.55 (-4.07 - 0.97)	0.227642	-0.0149476	0.0226112
mRNFL	Volume of grey matter in Putamen (R)	Others	-0.16 (-2.93 - 2.6)	0.90844	-0.00131359	0.00020549
mRNFL	Volume of pallidum (L)	Others	3.36 (1.97 - 4.75)	2.22027e-06	0.0589341	0.347323
mRNFL	Volume of pallidum (R)	Others	2.8 (1.39 - 4.22)	0.000108162	0.0482284	0.232598
mRNFL	Volume of grey matter in Pallidum (L)	Others	0.13 (-0.1 - 0.36)	0.271946	0.0137932	0.0187492
mRNFL	Volume of grey matter in Pallidum (R)	Others	0.09 (-0.17 - 0.35)	0.484026	0.00898132	0.00760909
mRNFL	Volume of accumbens (L)	Others	2.06 (1.33 - 2.79)	2.9818e-08	0.0690022	0.47613
mRNFL	Volume of accumbens (R)	Others	2.24 (1.55 - 2.93)	1.785e-10	0.0793829	0.630165
mRNFL	Volume of grey matter in Ventral Striatum (L)	Others	1.18 (0.51 - 1.85)	0.000578856	0.0429766	0.183825
mRNFL	Volume of grey matter in Ventral Striatum (R)	Others	0.97 (0.32 - 1.63)	0.0035117	0.0365752	0.13229
mRNFL	Volume of hippocampus (L)	Others	7.93 (4.85 - 11.02)	4.62647e-07	0.062774	0.394057
mRNFL	Volume of hippocampus (R)	Others	8.5 (5.5 - 11.49)	2.86149e-08	0.0690917	0.477366
mRNFL	Volume of grey matter in Hippocampus (L)	Others	3.81 (1.43 - 6.2)	0.00172888	0.038939	0.152408
mRNFL	Volume of grey matter in Hippocampus (R)	Others	3.79 (1.33 - 6.25)	0.00257182	0.0374405	0.141107
mRNFL	Volume of amygdala (L)	Others	2.04 (0.55 - 3.52)	0.00730349	0.0334289	0.111749
mRNFL	Volume of amygdala (R)	Others	1.44 (-0.2 - 3.08)	0.085505	0.0214315	0.045931
mRNFL	Volume of grey matter in Amygdala (L)	Others	2.09 (0.76 - 3.42)	0.00205163	0.0384273	0.14753
mRNFL	Volume of grey matter in Amygdala (R)	Others	2.42 (0.94 - 3.9)	0.00138468	0.039807	0.15875
mRNFL	Volume of grey matter in Parahippocampal Gyrus, anterior division (L)	Others	-0.69 (-2.99 - 1.61)	0.557437	-0.00729249	0.00534689
mRNFL	Volume of grey matter in Parahippocampal Gyrus, anterior division (R)	Others	0.02 (-2.4 - 2.43)	0.989155	5.13842e-05	2.8705e-06
mRNFL	Volume of grey matter in Parahippocampal Gyrus, posterior division (L)	Others	1.11 (-0.22 - 2.44)	0.100493	0.0204663	0.0419037
mRNFL	Volume of grey matter in Parahippocampal Gyrus, posterior division (R)	Others	1.39 (0.29 - 2.5)	0.0134	0.0308087	0.094968
mRNFL	Volume of grey matter in Subcallosal Cortex (L)	Others	1.34 (-0.6 - 3.29)	0.174787	0.0169597	0.0286046
mRNFL	Volume of grey matter in Subcallosal Cortex (R)	Others	1.12 (-0.57 - 2.81)	0.192975	0.0163253	0.026327
mRNFL	Volume of grey matter in Paracingulate Gyrus (L)	Others	4.14 (-0.49 - 8.78)	0.0799605	0.0216675	0.0476186
mRNFL	Volume of grey matter in Paracingulate Gyrus (R)	Others	6.59 (1.74 - 11.45)	0.00781299	0.033083	0.109873
mRNFL	Volume of grey matter in Cingulate Gyrus, anterior division (L)	Others	2.33 (-3.36 - 8.03)	0.42226	0.00979026	0.0100052
mRNFL	Volume of grey matter in Cingulate Gyrus, anterior division (R)	Others	1.85 (-4.34 - 8.04)	0.557526	0.00710906	0.00534447
mRNFL	Volume of grey matter in Cingulate Gyrus, posterior division (L)	Others	-0.97 (-4.48 - 2.53)	0.586137	-0.00637826	0.00460516
mRNFL	Volume of grey matter in Cingulate Gyrus, posterior division (R)	Others	2.04 (-1.55 - 5.64)	0.265831	0.0140768	0.0192343
mRNFL	Volume of grey matter in Insular Cortex (L)	Others	7.46 (4.21 - 10.72)	7.1453e-06	0.055871	0.31263
mRNFL	Volume of grey matter in Insular Cortex (R)	Others	5.62 (2.38 - 8.87)	0.000689907	0.0421521	0.178761
mRNFL	Volume of grey matter in Central Opercular Cortex (L)	Others	4 (0.85 - 7.16)	0.0129742	0.0309361	0.0958543
mRNFL	Volume of grey matter in Central Opercular Cortex (R)	Others	4.25 (1 - 7.49)	0.0102701	0.0319876	0.102293
mRNFL	Volume of grey matter in Brain-Stem	Others	10.79 (5.83 - 15.75)	2.02834e-05	0.0530774	0.281782
GCIPL	Volume of grey matter in Frontal Pole (L)	Frontal	34.65 (24.38 - 44.92)	4.00335e-11	0.0824473	0.675286
GCIPL	Volume of grey matter in Frontal Pole (R)	Frontal	47.64 (36.24 - 59.05)	3.12263e-16	0.102013	1.0313
GCIPL	Volume of grey matter in Superior Frontal Gyrus (L)	Frontal	16.23 (8.54 - 23.91)	3.56976e-05	0.0510444	0.265125
GCIPL	Volume of grey matter in Superior Frontal Gyrus (R)	Frontal	11.55 (4.68 - 18.41)	0.000980168	0.04105	0.168655
GCIPL	Volume of grey matter in Middle Frontal Gyrus (L)	Frontal	12.03 (4.47 - 19.59)	0.00181791	0.0388648	0.150975
GCIPL	Volume of grey matter in Middle Frontal Gyrus (R)	Frontal	16.18 (9.03 - 23.33)	9.21361e-06	0.055142	0.305102
GCIPL	Volume of grey matter in Inferior Frontal Gyrus, pars triangularis (L)	Frontal	5.29 (2.48 - 8.09)	0.000224844	0.0463712	0.211245
GCIPL	Volume of grey matter in Inferior Frontal Gyrus, pars triangularis (R)	Frontal	2.58 (0.17 - 4.99)	0.0360443	0.0259089	0.0682592
GCIPL	Volume of grey matter in Inferior Frontal Gyrus, pars opercularis (L)	Frontal	6.95 (4.4 - 9.49)	8.91476e-08	0.0662325	0.443299
GCIPL	Volume of grey matter in Inferior Frontal Gyrus, pars opercularis (R)	Frontal	2.14 (-0.38 - 4.65)	0.0960002	0.0205713	0.0430385
GCIPL	Volume of grey matter in Precentral Gyrus (L)	Frontal	17.93 (10.24 - 25.61)	4.89342e-06	0.0571979	0.323852
GCIPL	Volume of grey matter in Precentral Gyrus (R)	Frontal	21.27 (13.7 - 28.84)	3.82605e-08	0.0685566	0.468652
GCIPL	Volume of grey matter in Frontal Medial Cortex (L)	Frontal	2.16 (0.66 - 3.65)	0.00471234	0.0347643	0.124007
GCIPL	Volume of grey matter in Frontal Medial Cortex (R)	Frontal	1.67 (0.13 - 3.2)	0.0330516	0.026635	0.0705585
GCIPL	Volume of grey matter in Juxtapositional Lobule Cortex (formerly Supplementary Motor Cortex) (L)	Frontal	2.94 (0.37 - 5.5)	0.024919	0.0278433	0.0781098
GCIPL	Volume of grey matter in Juxtapositional Lobule Cortex (formerly Supplementary Motor Cortex) (R)	Frontal	5.76 (3.18 - 8.35)	1.26757e-05	0.0539632	0.295666
GCIPL	Volume of grey matter in Frontal Orbital Cortex (L)	Frontal	6.01 (2.54 - 9.48)	0.00069391	0.0434075	0.178594
GCIPL	Volume of grey matter in Frontal Orbital Cortex (R)	Frontal	7.09 (3.93 - 10.25)	1.09228e-05	0.0555438	0.300067
GCIPL	Volume of grey matter in Frontal Operculum Cortex (L)	Frontal	3.14 (1.93 - 4.36)	3.69328e-07	0.0632155	0.400784
GCIPL	Volume of grey matter in Frontal Operculum Cortex (R)	Frontal	2.8 (1.66 - 3.94)	1.45867e-06	0.0595036	0.359822
GCIPL	Volume of grey matter in Temporal Pole (L)	Temporal	8.38 (2.96 - 13.8)	0.00243571	0.03885	0.142651
GCIPL	Volume of grey matter in Temporal Pole (R)	Temporal	8.24 (2.93 - 13.55)	0.00236108	0.0390549	0.143535
GCIPL	Volume of grey matter in Superior Temporal Gyrus, anterior division (L)	Temporal	2.66 (1.33 - 3.99)	9.00356e-05	0.0478734	0.237966
GCIPL	Volume of grey matter in Superior Temporal Gyrus, anterior division (R)	Temporal	2.35 (1.01 - 3.7)	0.000607692	0.0417373	0.182421
GCIPL	Volume of grey matter in Superior Temporal Gyrus, posterior division (L)	Temporal	5.32 (3.14 - 7.5)	1.80115e-06	0.059775	0.353545
GCIPL	Volume of grey matter in Superior Temporal Gyrus, posterior division (R)	Temporal	7.13 (4.77 - 9.48)	3.09936e-09	0.0736467	0.544159
GCIPL	Volume of grey matter in Middle Temporal Gyrus, anterior division (L)	Temporal	3.18 (1.48 - 4.89)	0.000247433	0.045965	0.20846
GCIPL	Volume of grey matter in Middle Temporal Gyrus, anterior division (R)	Temporal	3.16 (1.75 - 4.57)	1.11636e-05	0.0557214	0.299422
GCIPL	Volume of grey matter in Middle Temporal Gyrus, posterior division (L)	Temporal	12.38 (8.63 - 16.12)	9.66827e-11	0.0803397	0.648666
GCIPL	Volume of grey matter in Middle Temporal Gyrus, posterior division (R)	Temporal	13.41 (9.65 - 17.18)	3.21024e-12	0.0864117	0.751544
GCIPL	Volume of grey matter in Middle Temporal Gyrus, temporooccipital part (L)	Temporal	7.31 (3.78 - 10.84)	4.99937e-05	0.051103	0.255222
GCIPL	Volume of grey matter in Middle Temporal Gyrus, temporooccipital part (R)	Temporal	10.68 (6.61 - 14.76)	2.86606e-07	0.0637844	0.40836
GCIPL	Volume of grey matter in Inferior Temporal Gyrus, anterior division (L)	Temporal	2.47 (1.05 - 3.88)	0.000650996	0.0426153	0.180435
GCIPL	Volume of grey matter in Inferior Temporal Gyrus, anterior division (R)	Temporal	0.88 (-0.41 - 2.17)	0.17967	0.0172779	0.027967
GCIPL	Volume of grey matter in Inferior Temporal Gyrus, posterior division (L)	Temporal	7.61 (4.27 - 10.94)	7.96092e-06	0.0550659	0.309428
GCIPL	Volume of grey matter in Inferior Temporal Gyrus, posterior division (R)	Temporal	4.93 (1.62 - 8.24)	0.00353977	0.0361937	0.132065
GCIPL	Volume of grey matter in Inferior Temporal Gyrus, temporooccipital part (L)	Temporal	3.07 (0.32 - 5.81)	0.0287636	0.027253	0.0742629
GCIPL	Volume of grey matter in Inferior Temporal Gyrus, temporooccipital part (R)	Temporal	1.61 (-1.71 - 4.92)	0.342071	0.0116993	0.014023
GCIPL	Volume of grey matter in Temporal Fusiform Cortex, anterior division (L)	Temporal	1.58 (0.47 - 2.7)	0.00531739	0.0355335	0.120617
GCIPL	Volume of grey matter in Temporal Fusiform Cortex, anterior division (R)	Temporal	0.72 (-0.25 - 1.69)	0.144652	0.0188575	0.0330523
GCIPL	Volume of grey matter in Temporal Fusiform Cortex, posterior division (L)	Temporal	4.15 (1.81 - 6.48)	0.000509726	0.0426073	0.1875
GCIPL	Volume of grey matter in Temporal Fusiform Cortex, posterior division (R)	Temporal	3.66 (1.68 - 5.65)	0.000298059	0.0454787	0.203049
GCIPL	Volume of grey matter in Planum Polare (L)	Temporal	3.32 (2.35 - 4.29)	2.19395e-11	0.0828439	0.693452
GCIPL	Volume of grey matter in Planum Polare (R)	Temporal	3.51 (2.53 - 4.49)	2.59977e-12	0.0864612	0.757922
GCIPL	Volume of grey matter in Heschl's Gyrus (includes H1 and H2) (L)	Temporal	2.23 (1.05 - 3.42)	0.000215083	0.0464129	0.212537
GCIPL	Volume of grey matter in Heschl's Gyrus (includes H1 and H2) (R)	Temporal	3.05 (2.16 - 3.94)	2.12945e-11	0.0835081	0.694353
GCIPL	Volume of grey matter in Planum Temporale (L)	Temporal	2.08 (0 - 4.15)	0.0494591	0.0245502	0.0599479
GCIPL	Volume of grey matter in Planum Temporale (R)	Temporal	3.26 (1.92 - 4.59)	1.77216e-06	0.0596604	0.354028
GCIPL	Volume of grey matter in Postcentral Gyrus (L)	Parietal	26.88 (19.86 - 33.89)	6.57804e-14	0.0935279	0.869197
GCIPL	Volume of grey matter in Postcentral Gyrus (R)	Parietal	29.36 (22.44 - 36.28)	1.06948e-16	0.103691	1.06378
GCIPL	Volume of grey matter in Superior Parietal Lobule (L)	Parietal	9.12 (4.73 - 13.5)	4.63638e-05	0.0500965	0.257437
GCIPL	Volume of grey matter in Superior Parietal Lobule (R)	Parietal	6.09 (1.85 - 10.34)	0.00488347	0.0345635	0.123005
GCIPL	Volume of grey matter in Supramarginal Gyrus, anterior division (L)	Parietal	4.77 (1.79 - 7.76)	0.00172703	0.0382106	0.152438
GCIPL	Volume of grey matter in Supramarginal Gyrus, anterior division (R)	Parietal	6.04 (3.15 - 8.94)	4.2521e-05	0.0514454	0.25998
GCIPL	Volume of grey matter in Supramarginal Gyrus, posterior division (L)	Parietal	6.25 (2.37 - 10.12)	0.00158245	0.0397163	0.154934
GCIPL	Volume of grey matter in Supramarginal Gyrus, posterior division (R)	Parietal	9.72 (4.91 - 14.54)	7.52141e-05	0.0501345	0.243236
GCIPL	Volume of grey matter in Angular Gyrus (L)	Parietal	4.82 (1.18 - 8.47)	0.00951716	0.0330007	0.104398
GCIPL	Volume of grey matter in Angular Gyrus (R)	Parietal	11.25 (6.21 - 16.29)	1.24744e-05	0.0546047	0.296139
GCIPL	Volume of grey matter in Precuneous Cortex (L)	Parietal	13.17 (7.7 - 18.63)	2.41336e-06	0.058046	0.344843
GCIPL	Volume of grey matter in Precuneous Cortex (R)	Parietal	17.73 (11.84 - 23.62)	3.74043e-09	0.0737186	0.538502
GCIPL	Volume of grey matter in Parietal Operculum Cortex (L)	Parietal	2.84 (0.89 - 4.79)	0.00430725	0.0356976	0.126534
GCIPL	Volume of grey matter in Parietal Operculum Cortex (R)	Parietal	2.74 (0.93 - 4.54)	0.0030281	0.0373439	0.136479
GCIPL	Volume of grey matter in Lateral Occipital Cortex, superior division (L)	Occipital	35.27 (25.21 - 45.34)	6.98435e-12	0.0859388	0.728042
GCIPL	Volume of grey matter in Lateral Occipital Cortex, superior division (R)	Occipital	30.72 (20.74 - 40.7)	1.68308e-09	0.0749142	0.562536
GCIPL	Volume of grey matter in Lateral Occipital Cortex, inferior division (L)	Occipital	13.43 (8.12 - 18.73)	7.12831e-07	0.0622321	0.381158
GCIPL	Volume of grey matter in Lateral Occipital Cortex, inferior division (R)	Occipital	15.53 (9.88 - 21.17)	7.30731e-08	0.0672789	0.449256
GCIPL	Volume of grey matter in Intracalcarine Cortex (L)	Occipital	8.79 (6 - 11.57)	6.83602e-10	0.0766793	0.589677
GCIPL	Volume of grey matter in Intracalcarine Cortex (R)	Occipital	9.55 (6.88 - 12.22)	2.73737e-12	0.0869653	0.756363
GCIPL	Volume of grey matter in Cuneal Cortex (L)	Occipital	3.05 (1.25 - 4.86)	0.000917634	0.0395545	0.17055
GCIPL	Volume of grey matter in Cuneal Cortex (R)	Occipital	3.86 (1.8 - 5.91)	0.000236298	0.0451069	0.209799
GCIPL	Volume of grey matter in Lingual Gyrus (L)	Occipital	2.85 (-0.52 - 6.22)	0.0973252	0.0207068	0.0426979
GCIPL	Volume of grey matter in Lingual Gyrus (R)	Occipital	5.52 (2.08 - 8.95)	0.0016424	0.0384214	0.153872
GCIPL	Volume of grey matter in Temporal Occipital Fusiform Cortex (L)	Occipital	4.23 (2.18 - 6.28)	5.30594e-05	0.0502731	0.253474
GCIPL	Volume of grey matter in Temporal Occipital Fusiform Cortex (R)	Occipital	3.61 (1.04 - 6.18)	0.00583433	0.034096	0.118019
GCIPL	Volume of grey matter in Occipital Fusiform Gyrus (L)	Occipital	7.74 (5.03 - 10.45)	2.23678e-08	0.0700934	0.484758
GCIPL	Volume of grey matter in Occipital Fusiform Gyrus (R)	Occipital	6.28 (3.53 - 9.02)	7.42803e-06	0.0557649	0.31148
GCIPL	Volume of grey matter in Supracalcarine Cortex (L)	Occipital	0.67 (0.15 - 1.19)	0.0109171	0.0313654	0.100606
GCIPL	Volume of grey matter in Supracalcarine Cortex (R)	Occipital	1.36 (0.65 - 2.07)	0.000174872	0.0465625	0.218567
GCIPL	Volume of grey matter in Occipital Pole (L)	Occipital	21.42 (15.14 - 27.69)	2.39267e-11	0.0827232	0.690833
GCIPL	Volume of grey matter in Occipital Pole (R)	Occipital	18.45 (12.62 - 24.28)	5.84043e-10	0.0760821	0.59442
GCIPL	Volume of grey matter in I-IV Cerebellum (L)	Cerebellum	1.99 (0.63 - 3.35)	0.00403279	0.0361498	0.128388
GCIPL	Volume of grey matter in I-IV Cerebellum (R)	Cerebellum	3.27 (1.79 - 4.74)	1.37901e-05	0.0546994	0.293175
GCIPL	Volume of grey matter in V Cerebellum (L)	Cerebellum	3.14 (1.35 - 4.92)	0.000573631	0.0428513	0.184087
GCIPL	Volume of grey matter in V Cerebellum (R)	Cerebellum	3.74 (2 - 5.49)	2.66933e-05	0.052454	0.273685
GCIPL	Volume of grey matter in VI Cerebellum (L)	Cerebellum	14.81 (9.96 - 19.66)	2.21885e-09	0.0747502	0.554217
GCIPL	Volume of grey matter in VI Cerebellum (vermis)	Cerebellum	2.24 (1.03 - 3.46)	0.000289929	0.0448152	0.203853
GCIPL	Volume of grey matter in VI Cerebellum (R)	Cerebellum	14.99 (10.27 - 19.71)	5.18101e-10	0.077361	0.598031
GCIPL	Volume of grey matter in Crus I Cerebellum (L)	Cerebellum	26.93 (19.19 - 34.67)	9.67158e-12	0.0850976	0.718202
GCIPL	Volume of grey matter in Crus I Cerebellum (vermis)	Cerebellum	0 (0 - 0.01)	0.295561	0.012858	0.0169972
GCIPL	Volume of grey matter in Crus I Cerebellum (R)	Cerebellum	25.27 (17.1 - 33.44)	1.37899e-09	0.0755828	0.568537
GCIPL	Volume of grey matter in Crus II Cerebellum (L)	Cerebellum	17.68 (11.91 - 23.44)	1.9416e-09	0.0755628	0.558235
GCIPL	Volume of grey matter in Crus II Cerebellum (vermis)	Cerebellum	0.49 (0.1 - 0.88)	0.0144078	0.0308201	0.0929806
GCIPL	Volume of grey matter in Crus II Cerebellum (R)	Cerebellum	19.73 (14.15 - 25.31)	4.52745e-12	0.0866276	0.741148
GCIPL	Volume of grey matter in VIIb Cerebellum (L)	Cerebellum	8.75 (5.57 - 11.93)	7.11005e-08	0.0672908	0.450076
GCIPL	Volume of grey matter in VIIb Cerebellum (vermis)	Cerebellum	0.32 (0.18 - 0.46)	9.87484e-06	0.0557341	0.303051
GCIPL	Volume of grey matter in VIIb Cerebellum (R)	Cerebellum	9.55 (6.26 - 12.85)	1.41787e-08	0.0705278	0.498446
GCIPL	Volume of grey matter in VIIIa Cerebellum (L)	Cerebellum	10.56 (7.26 - 13.86)	3.76503e-10	0.0779969	0.607655
GCIPL	Volume of grey matter in VIIIa Cerebellum (vermis)	Cerebellum	2.01 (1.17 - 2.86)	2.90833e-06	0.0583138	0.339299
GCIPL	Volume of grey matter in VIIIa Cerebellum (R)	Cerebellum	10.96 (7.45 - 14.48)	1.03759e-09	0.0756921	0.577104
GCIPL	Volume of grey matter in VIIIb Cerebellum (L)	Cerebellum	4.29 (1.86 - 6.71)	0.000531699	0.0427435	0.18628
GCIPL	Volume of grey matter in VIIIb Cerebellum (vermis)	Cerebellum	0.71 (0.29 - 1.13)	0.000885826	0.0411354	0.171564
GCIPL	Volume of grey matter in VIIIb Cerebellum (R)	Cerebellum	5.05 (2.39 - 7.7)	0.000196262	0.0458371	0.215204
GCIPL	Volume of grey matter in IX Cerebellum (L)	Cerebellum	2.56 (0.61 - 4.5)	0.00994924	0.0315204	0.10317
GCIPL	Volume of grey matter in IX Cerebellum (vermis)	Cerebellum	0.35 (-0.09 - 0.78)	0.1213	0.0190299	0.0372874
GCIPL	Volume of grey matter in IX Cerebellum (R)	Cerebellum	4.02 (1.88 - 6.17)	0.000239202	0.0452936	0.209444
GCIPL	Volume of grey matter in X Cerebellum (L)	Cerebellum	0.72 (0.35 - 1.09)	0.000128751	0.0490476	0.227504
GCIPL	Volume of grey matter in X Cerebellum (vermis)	Cerebellum	0.42 (0.19 - 0.64)	0.000310674	0.0455792	0.201845
GCIPL	Volume of grey matter in X Cerebellum (R)	Cerebellum	0.65 (0.27 - 1.03)	0.000751547	0.0430104	0.176295
GCIPL	Volume of thalamus (L)	Others	15.22 (12.13 - 18.31)	6.67182e-22	0.119462	1.42711
GCIPL	Volume of thalamus (R)	Others	15.3 (12.37 - 18.23)	2.33572e-24	0.12643	1.59845
GCIPL	Volume of grey matter in Thalamus (L)	Others	-0.24 (-1.62 - 1.15)	0.736187	-0.00350631	0.00176346
GCIPL	Volume of grey matter in Thalamus (R)	Others	-0.83 (-2.22 - 0.56)	0.240336	-0.0134494	0.0214165
GCIPL	Volume of caudate (L)	Others	5.19 (3.39 - 6.99)	1.56441e-08	0.0703912	0.495492
GCIPL	Volume of caudate (R)	Others	5 (3.13 - 6.88)	1.70667e-07	0.0651045	0.42386
GCIPL	Volume of grey matter in Caudate (L)	Others	-0.06 (-3.1 - 2.98)	0.969052	-0.00176007	2.33856e-05
GCIPL	Volume of grey matter in Caudate (R)	Others	0.49 (-2.73 - 3.7)	0.767179	0.00326699	0.00136184
GCIPL	Volume of putamen (L)	Others	9.17 (6.54 - 11.81)	9.45944e-12	0.0847864	0.718873
GCIPL	Volume of putamen (R)	Others	9.26 (6.79 - 11.74)	2.28075e-13	0.0911896	0.831553
GCIPL	Volume of grey matter in Putamen (L)	Others	3.65 (1.69 - 5.61)	0.000261887	0.0462515	0.206809
GCIPL	Volume of grey matter in Putamen (R)	Others	5.05 (2.9 - 7.19)	4.00159e-06	0.0581974	0.329822
GCIPL	Volume of pallidum (L)	Others	2.54 (1.46 - 3.62)	4.15738e-06	0.0573314	0.328689
GCIPL	Volume of pallidum (R)	Others	3.6 (2.49 - 4.7)	1.62497e-10	0.0795612	0.632998
GCIPL	Volume of grey matter in Pallidum (L)	Others	0 (-0.18 - 0.18)	0.983904	0.000263079	6.3239e-06
GCIPL	Volume of grey matter in Pallidum (R)	Others	-0.13 (-0.33 - 0.07)	0.211996	-0.0157233	0.0241988
GCIPL	Volume of accumbens (L)	Others	1.97 (1.4 - 2.53)	1.00106e-11	0.0846854	0.717161
GCIPL	Volume of accumbens (R)	Others	2.09 (1.56 - 2.63)	1.57083e-14	0.0955286	0.912572
GCIPL	Volume of grey matter in Ventral Striatum (L)	Others	2.33 (1.82 - 2.85)	1.32317e-18	0.110273	1.19694
GCIPL	Volume of grey matter in Ventral Striatum (R)	Others	2.3 (1.8 - 2.81)	5.64765e-19	0.112099	1.22276
GCIPL	Volume of hippocampus (L)	Others	7.87 (5.48 - 10.26)	1.22882e-10	0.0800893	0.64143
GCIPL	Volume of hippocampus (R)	Others	8.42 (6.09 - 10.75)	1.44187e-12	0.0880768	0.775752
GCIPL	Volume of grey matter in Hippocampus (L)	Others	3.9 (2.05 - 5.75)	3.70731e-05	0.0517379	0.264013
GCIPL	Volume of grey matter in Hippocampus (R)	Others	5.28 (3.36 - 7.19)	6.53707e-08	0.0678988	0.452593
GCIPL	Volume of amygdala (L)	Others	0.11 (-1.05 - 1.27)	0.850465	0.00234988	0.000552192
GCIPL	Volume of amygdala (R)	Others	0.21 (-1.07 - 1.48)	0.751965	0.00393938	0.00155187
GCIPL	Volume of grey matter in Amygdala (L)	Others	4.08 (3.05 - 5.11)	9.4908e-15	0.0974886	0.927836
GCIPL	Volume of grey matter in Amygdala (R)	Others	4.69 (3.54 - 5.83)	1.42732e-15	0.100343	0.985241
GCIPL	Volume of grey matter in Parahippocampal Gyrus, anterior division (L)	Others	0.54 (-1.25 - 2.33)	0.556061	0.00832198	0.00538431
GCIPL	Volume of grey matter in Parahippocampal Gyrus, anterior division (R)	Others	2.4 (0.52 - 4.28)	0.0121543	0.0315946	0.0976486
GCIPL	Volume of grey matter in Parahippocampal Gyrus, posterior division (L)	Others	2.09 (1.06 - 3.13)	6.83127e-05	0.0495198	0.246058
GCIPL	Volume of grey matter in Parahippocampal Gyrus, posterior division (R)	Others	2.19 (1.34 - 3.05)	5.20393e-07	0.0624975	0.390546
GCIPL	Volume of grey matter in Subcallosal Cortex (L)	Others	3.09 (1.58 - 4.6)	5.8968e-05	0.050317	0.250374
GCIPL	Volume of grey matter in Subcallosal Cortex (R)	Others	1.49 (0.18 - 2.8)	0.0262263	0.0281414	0.0767364
GCIPL	Volume of grey matter in Paracingulate Gyrus (L)	Others	12.88 (9.29 - 16.47)	2.23267e-12	0.0871391	0.762526
GCIPL	Volume of grey matter in Paracingulate Gyrus (R)	Others	14.75 (10.99 - 18.51)	1.6717e-14	0.0952132	0.910687
GCIPL	Volume of grey matter in Cingulate Gyrus, anterior division (L)	Others	1.6 (-2.82 - 6.03)	0.477455	0.00813266	0.00784045
GCIPL	Volume of grey matter in Cingulate Gyrus, anterior division (R)	Others	1.17 (-3.65 - 5.98)	0.634595	0.00489706	0.00350932
GCIPL	Volume of grey matter in Cingulate Gyrus, posterior division (L)	Others	4.02 (1.3 - 6.75)	0.00375545	0.0360381	0.130396
GCIPL	Volume of grey matter in Cingulate Gyrus, posterior division (R)	Others	3.22 (0.42 - 6.01)	0.0240727	0.0280279	0.0790394
GCIPL	Volume of grey matter in Insular Cortex (L)	Others	5.99 (3.46 - 8.52)	3.55586e-06	0.0577481	0.333328
GCIPL	Volume of grey matter in Insular Cortex (R)	Others	5.41 (2.88 - 7.93)	2.68882e-05	0.0518777	0.27347
GCIPL	Volume of grey matter in Central Opercular Cortex (L)	Others	8.91 (6.46 - 11.36)	1.03456e-12	0.0879012	0.785795
GCIPL	Volume of grey matter in Central Opercular Cortex (R)	Others	9.41 (6.89 - 11.92)	2.40888e-13	0.090394	0.829899
GCIPL	Volume of grey matter in Brain-Stem	Others	8.92 (5.07 - 12.78)	5.73858e-06	0.0566592	0.319127
GCC	Volume of grey matter in Frontal Pole (L)	Frontal	34.52 (25.7 - 43.33)	1.8793e-14	0.095444	0.907141
GCC	Volume of grey matter in Frontal Pole (R)	Frontal	45.23 (35.44 - 55.02)	1.72347e-19	0.112553	1.25874
GCC	Volume of grey matter in Superior Frontal Gyrus (L)	Frontal	14.13 (7.52 - 20.74)	2.79393e-05	0.0518786	0.272341
GCC	Volume of grey matter in Superior Frontal Gyrus (R)	Frontal	8.83 (2.93 - 14.73)	0.00335231	0.0366101	0.133602
GCC	Volume of grey matter in Middle Frontal Gyrus (L)	Frontal	12.35 (5.85 - 18.84)	0.000195213	0.0464076	0.21536
GCC	Volume of grey matter in Middle Frontal Gyrus (R)	Frontal	13.75 (7.61 - 19.89)	1.15645e-05	0.0545882	0.298378
GCC	Volume of grey matter in Inferior Frontal Gyrus, pars triangularis (L)	Frontal	3.97 (1.56 - 6.38)	0.00126289	0.0405221	0.161386
GCC	Volume of grey matter in Inferior Frontal Gyrus, pars triangularis (R)	Frontal	2.83 (0.76 - 4.91)	0.00738959	0.0331842	0.111423
GCC	Volume of grey matter in Inferior Frontal Gyrus, pars opercularis (L)	Frontal	6.76 (4.58 - 8.95)	1.37058e-09	0.0751074	0.568721
GCC	Volume of grey matter in Inferior Frontal Gyrus, pars opercularis (R)	Frontal	2.38 (0.22 - 4.54)	0.0310466	0.0267569	0.0722241
GCC	Volume of grey matter in Precentral Gyrus (L)	Frontal	24.33 (17.74 - 30.91)	5.04035e-13	0.0901677	0.807553
GCC	Volume of grey matter in Precentral Gyrus (R)	Frontal	23.58 (17.08 - 30.08)	1.26026e-12	0.0884342	0.779825
GCC	Volume of grey matter in Frontal Medial Cortex (L)	Frontal	2.67 (1.38 - 3.95)	4.66855e-05	0.0502524	0.257233
GCC	Volume of grey matter in Frontal Medial Cortex (R)	Frontal	2.03 (0.71 - 3.35)	0.00253163	0.0376581	0.141554
GCC	Volume of grey matter in Juxtapositional Lobule Cortex (formerly Supplementary Motor Cortex) (L)	Frontal	3.32 (1.12 - 5.53)	0.00313757	0.0368866	0.135474
GCC	Volume of grey matter in Juxtapositional Lobule Cortex (formerly Supplementary Motor Cortex) (R)	Frontal	4.99 (2.77 - 7.21)	1.08288e-05	0.0544911	0.300323
GCC	Volume of grey matter in Frontal Orbital Cortex (L)	Frontal	6.33 (3.35 - 9.32)	3.155e-05	0.0528319	0.268761
GCC	Volume of grey matter in Frontal Orbital Cortex (R)	Frontal	7.06 (4.35 - 9.78)	3.45383e-07	0.0641037	0.402786
GCC	Volume of grey matter in Frontal Operculum Cortex (L)	Frontal	3.17 (2.13 - 4.21)	2.29695e-09	0.0742669	0.553175
GCC	Volume of grey matter in Frontal Operculum Cortex (R)	Frontal	2.56 (1.58 - 3.54)	3.00596e-07	0.0634434	0.406936
GCC	Volume of grey matter in Temporal Pole (L)	Temporal	9.73 (5.08 - 14.39)	4.17775e-05	0.0520027	0.260499
GCC	Volume of grey matter in Temporal Pole (R)	Temporal	11.36 (6.81 - 15.92)	1.04961e-06	0.0617738	0.369624
GCC	Volume of grey matter in Superior Temporal Gyrus, anterior division (L)	Temporal	2.79 (1.65 - 3.93)	1.70686e-06	0.058798	0.355145
GCC	Volume of grey matter in Superior Temporal Gyrus, anterior division (R)	Temporal	2.94 (1.79 - 4.1)	5.89343e-07	0.0613598	0.386833
GCC	Volume of grey matter in Superior Temporal Gyrus, posterior division (L)	Temporal	6 (4.13 - 7.88)	3.51e-10	0.0783515	0.60977
GCC	Volume of grey matter in Superior Temporal Gyrus, posterior division (R)	Temporal	6.27 (4.24 - 8.29)	1.33467e-09	0.0754138	0.569521
GCC	Volume of grey matter in Middle Temporal Gyrus, anterior division (L)	Temporal	3.34 (1.87 - 4.8)	7.93212e-06	0.0559164	0.309536
GCC	Volume of grey matter in Middle Temporal Gyrus, anterior division (R)	Temporal	2.96 (1.75 - 4.17)	1.66423e-06	0.0604948	0.355898
GCC	Volume of grey matter in Middle Temporal Gyrus, posterior division (L)	Temporal	11.43 (8.22 - 14.65)	3.40577e-12	0.0863075	0.749756
GCC	Volume of grey matter in Middle Temporal Gyrus, posterior division (R)	Temporal	12.38 (9.14 - 15.61)	7.17552e-14	0.0928107	0.866565
GCC	Volume of grey matter in Middle Temporal Gyrus, temporooccipital part (L)	Temporal	6.9 (3.87 - 9.93)	8.37288e-06	0.0559571	0.307934
GCC	Volume of grey matter in Middle Temporal Gyrus, temporooccipital part (R)	Temporal	9.34 (5.84 - 12.84)	1.77611e-07	0.0648463	0.422667
GCC	Volume of grey matter in Inferior Temporal Gyrus, anterior division (L)	Temporal	2.14 (0.92 - 3.36)	0.00057558	0.043046	0.183989
GCC	Volume of grey matter in Inferior Temporal Gyrus, anterior division (R)	Temporal	0.91 (-0.2 - 2.02)	0.107551	0.0205079	0.0402288
GCC	Volume of grey matter in Inferior Temporal Gyrus, posterior division (L)	Temporal	5.7 (2.83 - 8.57)	9.98154e-05	0.0479508	0.234948
GCC	Volume of grey matter in Inferior Temporal Gyrus, posterior division (R)	Temporal	5.55 (2.7 - 8.39)	0.000132659	0.0475607	0.22663
GCC	Volume of grey matter in Inferior Temporal Gyrus, temporooccipital part (L)	Temporal	2.01 (-0.35 - 4.37)	0.0948764	0.0207933	0.0433313
GCC	Volume of grey matter in Inferior Temporal Gyrus, temporooccipital part (R)	Temporal	1.25 (-1.6 - 4.1)	0.391349	0.010617	0.0114147
GCC	Volume of grey matter in Temporal Fusiform Cortex, anterior division (L)	Temporal	1.41 (0.45 - 2.37)	0.00387608	0.0367195	0.129505
GCC	Volume of grey matter in Temporal Fusiform Cortex, anterior division (R)	Temporal	0.98 (0.15 - 1.81)	0.0213058	0.0292181	0.0823339
GCC	Volume of grey matter in Temporal Fusiform Cortex, posterior division (L)	Temporal	3.18 (1.17 - 5.19)	0.00191304	0.038127	0.149522
GCC	Volume of grey matter in Temporal Fusiform Cortex, posterior division (R)	Temporal	3.58 (1.87 - 5.28)	3.95221e-05	0.0516565	0.262131
GCC	Volume of grey matter in Planum Polare (L)	Temporal	3.16 (2.33 - 3.99)	1.21901e-13	0.0918355	0.850519
GCC	Volume of grey matter in Planum Polare (R)	Temporal	3.52 (2.68 - 4.37)	2.6216e-16	0.101199	1.0366
GCC	Volume of grey matter in Heschl's Gyrus (includes H1 and H2) (L)	Temporal	2.83 (1.81 - 3.84)	4.90002e-08	0.0681166	0.461233
GCC	Volume of grey matter in Heschl's Gyrus (includes H1 and H2) (R)	Temporal	2.74 (1.98 - 3.51)	2.36879e-12	0.0874236	0.760736
GCC	Volume of grey matter in Planum Temporale (L)	Temporal	2.28 (0.5 - 4.06)	0.0120266	0.0314012	0.0979391
GCC	Volume of grey matter in Planum Temporale (R)	Temporal	2.71 (1.56 - 3.85)	3.83742e-06	0.0577313	0.331066
GCC	Volume of grey matter in Postcentral Gyrus (L)	Parietal	29.69 (23.68 - 35.7)	4.95646e-22	0.120108	1.43612
GCC	Volume of grey matter in Postcentral Gyrus (R)	Parietal	27.86 (21.92 - 33.79)	4.90301e-20	0.114446	1.29685
GCC	Volume of grey matter in Superior Parietal Lobule (L)	Parietal	9.87 (6.11 - 13.64)	2.84617e-07	0.0635121	0.408568
GCC	Volume of grey matter in Superior Parietal Lobule (R)	Parietal	7.9 (4.25 - 11.54)	2.17487e-05	0.0524488	0.279724
GCC	Volume of grey matter in Supramarginal Gyrus, anterior division (L)	Parietal	6.31 (3.75 - 8.87)	1.413e-06	0.0594336	0.360769
GCC	Volume of grey matter in Supramarginal Gyrus, anterior division (R)	Parietal	4.98 (2.5 - 7.47)	8.66093e-05	0.049427	0.239102
GCC	Volume of grey matter in Supramarginal Gyrus, posterior division (L)	Parietal	7.35 (4.03 - 10.68)	1.5006e-05	0.0543667	0.290679
GCC	Volume of grey matter in Supramarginal Gyrus, posterior division (R)	Parietal	10.16 (6.03 - 14.29)	1.46861e-06	0.060706	0.35962
GCC	Volume of grey matter in Angular Gyrus (L)	Parietal	4.03 (0.9 - 7.17)	0.0116515	0.03208	0.0988114
GCC	Volume of grey matter in Angular Gyrus (R)	Parietal	11.9 (7.57 - 16.23)	7.40665e-08	0.0670976	0.448851
GCC	Volume of grey matter in Precuneous Cortex (L)	Parietal	15.97 (11.28 - 20.66)	2.70811e-11	0.0822666	0.687092
GCC	Volume of grey matter in Precuneous Cortex (R)	Parietal	20.24 (15.19 - 25.29)	4.62863e-15	0.0976922	0.949591
GCC	Volume of grey matter in Parietal Operculum Cortex (L)	Parietal	2.53 (0.86 - 4.21)	0.00305136	0.037161	0.136262
GCC	Volume of grey matter in Parietal Operculum Cortex (R)	Parietal	3.05 (1.5 - 4.61)	0.000118358	0.0483085	0.229964
GCC	Volume of grey matter in Lateral Occipital Cortex, superior division (L)	Occipital	35.18 (26.54 - 43.82)	1.67044e-15	0.0995607	0.980474
GCC	Volume of grey matter in Lateral Occipital Cortex, superior division (R)	Occipital	27.83 (19.26 - 36.4)	2.09709e-10	0.07907	0.625304
GCC	Volume of grey matter in Lateral Occipital Cortex, inferior division (L)	Occipital	12.8 (8.24 - 17.35)	3.79254e-08	0.0688877	0.468916
GCC	Volume of grey matter in Lateral Occipital Cortex, inferior division (R)	Occipital	16.19 (11.34 - 21.04)	6.35894e-11	0.0815178	0.661314
GCC	Volume of grey matter in Intracalcarine Cortex (L)	Occipital	10.28 (7.89 - 12.67)	3.94399e-17	0.104353	1.09402
GCC	Volume of grey matter in Intracalcarine Cortex (R)	Occipital	11.44 (9.15 - 13.72)	1.6576e-22	0.121082	1.46932
GCC	Volume of grey matter in Cuneal Cortex (L)	Occipital	3.22 (1.67 - 4.78)	4.6268e-05	0.0488146	0.257497
GCC	Volume of grey matter in Cuneal Cortex (R)	Occipital	4.35 (2.58 - 6.11)	1.38068e-06	0.0592917	0.361458
GCC	Volume of grey matter in Lingual Gyrus (L)	Occipital	3.45 (0.55 - 6.34)	0.0197219	0.0290597	0.0844256
GCC	Volume of grey matter in Lingual Gyrus (R)	Occipital	6.31 (3.36 - 9.26)	2.76214e-05	0.051362	0.272678
GCC	Volume of grey matter in Temporal Occipital Fusiform Cortex (L)	Occipital	3.43 (1.67 - 5.19)	0.000136341	0.0475833	0.225831
GCC	Volume of grey matter in Temporal Occipital Fusiform Cortex (R)	Occipital	2.45 (0.24 - 4.65)	0.0298401	0.0269276	0.0732813
GCC	Volume of grey matter in Occipital Fusiform Gyrus (L)	Occipital	6.22 (3.89 - 8.55)	1.69099e-07	0.0655715	0.424136
GCC	Volume of grey matter in Occipital Fusiform Gyrus (R)	Occipital	5.65 (3.3 - 8.01)	2.62981e-06	0.0583736	0.34229
GCC	Volume of grey matter in Supracalcarine Cortex (L)	Occipital	0.9 (0.46 - 1.35)	6.93591e-05	0.0490446	0.245612
GCC	Volume of grey matter in Supracalcarine Cortex (R)	Occipital	1.6 (0.99 - 2.21)	2.85896e-07	0.063582	0.408434
GCC	Volume of grey matter in Occipital Pole (L)	Occipital	19.03 (13.63 - 24.42)	5.01241e-12	0.0853795	0.738071
GCC	Volume of grey matter in Occipital Pole (R)	Occipital	14.16 (9.14 - 19.17)	3.20437e-08	0.067903	0.473971
GCC	Volume of grey matter in I-IV Cerebellum (L)	Cerebellum	2.29 (1.12 - 3.46)	0.000119479	0.0483753	0.229688
GCC	Volume of grey matter in I-IV Cerebellum (R)	Cerebellum	2.85 (1.59 - 4.12)	1.01198e-05	0.0556378	0.302326
GCC	Volume of grey matter in V Cerebellum (L)	Cerebellum	3.99 (2.46 - 5.52)	3.35515e-07	0.0636099	0.403652
GCC	Volume of grey matter in V Cerebellum (R)	Cerebellum	4.2 (2.7 - 5.7)	4.22821e-08	0.0684519	0.465654
GCC	Volume of grey matter in VI Cerebellum (L)	Cerebellum	16.63 (12.47 - 20.79)	5.12538e-15	0.0975504	0.946503
GCC	Volume of grey matter in VI Cerebellum (vermis)	Cerebellum	2.86 (1.82 - 3.9)	7.27084e-08	0.0666454	0.449406
GCC	Volume of grey matter in VI Cerebellum (R)	Cerebellum	14.77 (10.72 - 18.82)	1.00779e-12	0.088751	0.786588
GCC	Volume of grey matter in Crus I Cerebellum (L)	Cerebellum	25.36 (18.71 - 32)	8.30761e-14	0.09317	0.862129
GCC	Volume of grey matter in Crus I Cerebellum (vermis)	Cerebellum	0 (0 - 0.01)	0.555316	0.00717669	0.00540464
GCC	Volume of grey matter in Crus I Cerebellum (R)	Cerebellum	23.23 (16.21 - 30.24)	9.12312e-11	0.0807371	0.650418
GCC	Volume of grey matter in Crus II Cerebellum (L)	Cerebellum	17.91 (12.96 - 22.86)	1.42749e-12	0.0887496	0.776055
GCC	Volume of grey matter in Crus II Cerebellum (vermis)	Cerebellum	0.69 (0.36 - 1.03)	5.44125e-05	0.0504924	0.252734
GCC	Volume of grey matter in Crus II Cerebellum (R)	Cerebellum	19.55 (14.77 - 24.34)	1.39808e-15	0.099731	0.985868
GCC	Volume of grey matter in VIIb Cerebellum (L)	Cerebellum	8.96 (6.23 - 11.69)	1.33337e-10	0.0800843	0.638966
GCC	Volume of grey matter in VIIb Cerebellum (vermis)	Cerebellum	0.39 (0.27 - 0.51)	1.72422e-10	0.0799987	0.63121
GCC	Volume of grey matter in VIIb Cerebellum (R)	Cerebellum	9.91 (7.08 - 12.74)	7.46432e-12	0.0851578	0.726033
GCC	Volume of grey matter in VIIIa Cerebellum (L)	Cerebellum	10.83 (8 - 13.67)	7.20779e-14	0.0931936	0.866429
GCC	Volume of grey matter in VIIIa Cerebellum (vermis)	Cerebellum	2.67 (1.94 - 3.39)	5.32027e-13	0.0897826	0.805917
GCC	Volume of grey matter in VIIIa Cerebellum (R)	Cerebellum	11.73 (8.71 - 14.74)	2.94032e-14	0.0943368	0.893583
GCC	Volume of grey matter in VIIIb Cerebellum (L)	Cerebellum	5.68 (3.6 - 7.77)	8.75107e-08	0.0662856	0.443855
GCC	Volume of grey matter in VIIIb Cerebellum (vermis)	Cerebellum	1.19 (0.84 - 1.55)	7.93672e-11	0.0806252	0.654623
GCC	Volume of grey matter in VIIIb Cerebellum (R)	Cerebellum	6.34 (4.06 - 8.62)	5.07333e-08	0.0673556	0.460191
GCC	Volume of grey matter in IX Cerebellum (L)	Cerebellum	4.62 (2.95 - 6.29)	5.92459e-08	0.0669839	0.455541
GCC	Volume of grey matter in IX Cerebellum (vermis)	Cerebellum	0.75 (0.37 - 1.12)	9.81627e-05	0.048317	0.235436
GCC	Volume of grey matter in IX Cerebellum (R)	Cerebellum	5.82 (3.98 - 7.66)	5.82609e-10	0.0766218	0.594494
GCC	Volume of grey matter in X Cerebellum (L)	Cerebellum	0.66 (0.34 - 0.97)	5.00478e-05	0.0517484	0.25519
GCC	Volume of grey matter in X Cerebellum (vermis)	Cerebellum	0.53 (0.34 - 0.73)	8.75917e-08	0.0672002	0.443827
GCC	Volume of grey matter in X Cerebellum (R)	Cerebellum	0.58 (0.25 - 0.9)	0.000504254	0.0442198	0.187812
GCC	Volume of thalamus (L)	Others	16.41 (13.77 - 19.06)	1.12619e-33	0.149902	2.24707
GCC	Volume of thalamus (R)	Others	16.06 (13.55 - 18.57)	1.14243e-35	0.154451	2.38551
GCC	Volume of grey matter in Thalamus (L)	Others	0.65 (-0.54 - 1.84)	0.286511	0.0138641	0.0176469
GCC	Volume of grey matter in Thalamus (R)	Others	-0.73 (-1.92 - 0.47)	0.232627	-0.0137251	0.0221327
GCC	Volume of caudate (L)	Others	5.39 (3.84 - 6.93)	8.59369e-12	0.0849573	0.721774
GCC	Volume of caudate (R)	Others	5.27 (3.66 - 6.88)	1.46372e-10	0.0797591	0.636152
GCC	Volume of grey matter in Caudate (L)	Others	-0.52 (-3.14 - 2.09)	0.694291	-0.0062013	0.00240002
GCC	Volume of grey matter in Caudate (R)	Others	-0.74 (-3.5 - 2.02)	0.598516	-0.00699817	0.00430722
GCC	Volume of putamen (L)	Others	10.32 (8.06 - 12.58)	4.09538e-19	0.111018	1.2325
GCC	Volume of putamen (R)	Others	10.28 (8.16 - 12.4)	2.61269e-21	0.117717	1.38574
GCC	Volume of grey matter in Putamen (L)	Others	2 (0.32 - 3.69)	0.0197994	0.0297762	0.0843191
GCC	Volume of grey matter in Putamen (R)	Others	3.66 (1.81 - 5.5)	0.000102276	0.0491439	0.234235
GCC	Volume of pallidum (L)	Others	3.38 (2.45 - 4.3)	1.0392e-12	0.0886374	0.785659
GCC	Volume of pallidum (R)	Others	3.91 (2.96 - 4.85)	5.93313e-16	0.100591	1.01185
GCC	Volume of grey matter in Pallidum (L)	Others	0.06 (-0.1 - 0.21)	0.452556	0.00943259	0.00876591
GCC	Volume of grey matter in Pallidum (R)	Others	-0.05 (-0.22 - 0.12)	0.545123	-0.00751949	0.00568812
GCC	Volume of accumbens (L)	Others	2.37 (1.89 - 2.86)	1.06197e-21	0.118871	1.41303
GCC	Volume of accumbens (R)	Others	2.55 (2.09 - 3)	1.27732e-27	0.135124	1.82584
GCC	Volume of grey matter in Ventral Striatum (L)	Others	2.25 (1.8 - 2.69)	5.17405e-23	0.123465	1.5046
GCC	Volume of grey matter in Ventral Striatum (R)	Others	2.13 (1.7 - 2.57)	7.42258e-22	0.120762	1.42388
GCC	Volume of hippocampus (L)	Others	9.35 (7.3 - 11.4)	4.94415e-19	0.110761	1.22679
GCC	Volume of hippocampus (R)	Others	10.01 (8.02 - 12)	1.00026e-22	0.121845	1.48462
GCC	Volume of grey matter in Hippocampus (L)	Others	4.58 (2.99 - 6.17)	1.68283e-08	0.0704592	0.493301
GCC	Volume of grey matter in Hippocampus (R)	Others	5.59 (3.95 - 7.23)	2.68245e-11	0.0833494	0.687379
GCC	Volume of amygdala (L)	Others	0.99 (0 - 1.98)	0.0507261	0.0243494	0.0592894
GCC	Volume of amygdala (R)	Others	0.79 (-0.3 - 1.89)	0.155534	0.0177014	0.0313338
GCC	Volume of grey matter in Amygdala (L)	Others	3.95 (3.06 - 4.83)	2.65079e-18	0.10944	1.17588
GCC	Volume of grey matter in Amygdala (R)	Others	4.54 (3.56 - 5.53)	2.11292e-19	0.112815	1.25256
GCC	Volume of grey matter in Parahippocampal Gyrus, anterior division (L)	Others	0.09 (-1.45 - 1.63)	0.909194	0.00228527	0.000202105
GCC	Volume of grey matter in Parahippocampal Gyrus, anterior division (R)	Others	1.78 (0.17 - 3.39)	0.0304641	0.0271899	0.0727291
GCC	Volume of grey matter in Parahippocampal Gyrus, posterior division (L)	Others	2.04 (1.16 - 2.93)	6.16343e-06	0.0562229	0.31701
GCC	Volume of grey matter in Parahippocampal Gyrus, posterior division (R)	Others	2.24 (1.51 - 2.98)	2.39382e-09	0.0742804	0.551932
GCC	Volume of grey matter in Subcallosal Cortex (L)	Others	2.88 (1.59 - 4.18)	1.3033e-05	0.0545675	0.294844
GCC	Volume of grey matter in Subcallosal Cortex (R)	Others	1.6 (0.47 - 2.73)	0.00543055	0.0350841	0.120027
GCC	Volume of grey matter in Paracingulate Gyrus (L)	Others	11.36 (8.28 - 14.45)	5.8197e-13	0.0893584	0.803202
GCC	Volume of grey matter in Paracingulate Gyrus (R)	Others	13.83 (10.61 - 17.06)	5.34513e-17	0.103918	1.08481
GCC	Volume of grey matter in Cingulate Gyrus, anterior division (L)	Others	2.23 (-1.58 - 6.03)	0.251542	0.0135247	0.0204239
GCC	Volume of grey matter in Cingulate Gyrus, anterior division (R)	Others	1.69 (-2.45 - 5.82)	0.42357	0.00895407	0.00994883
GCC	Volume of grey matter in Cingulate Gyrus, posterior division (L)	Others	2.54 (0.2 - 4.88)	0.0334676	0.0267175	0.0702262
GCC	Volume of grey matter in Cingulate Gyrus, posterior division (R)	Others	3.29 (0.89 - 5.69)	0.00731007	0.0334857	0.111724
GCC	Volume of grey matter in Insular Cortex (L)	Others	7.75 (5.58 - 9.92)	2.74208e-12	0.0869265	0.75631
GCC	Volume of grey matter in Insular Cortex (R)	Others	6.5 (4.34 - 8.67)	4.12044e-09	0.072724	0.535591
GCC	Volume of grey matter in Central Opercular Cortex (L)	Others	8.37 (6.27 - 10.47)	6.73393e-15	0.0962	0.938233
GCC	Volume of grey matter in Central Opercular Cortex (R)	Others	8.84 (6.69 - 11)	1.10128e-15	0.0990443	0.9931
GCC	Volume of grey matter in Brain-Stem	Others	11.41 (8.1 - 14.71)	1.46175e-11	0.0841259	0.705721
INL	Volume of grey matter in Frontal Pole (L)	Frontal	42.33 (10.54 - 74.12)	0.00906788	0.0326078	0.105738
INL	Volume of grey matter in Frontal Pole (R)	Frontal	35.33 (-0.04 - 70.71)	0.0502592	0.0243205	0.05953
INL	Volume of grey matter in Superior Frontal Gyrus (L)	Frontal	15.91 (-7.86 - 39.67)	0.189502	0.0156854	0.0267421
INL	Volume of grey matter in Superior Frontal Gyrus (R)	Frontal	8.14 (-13.07 - 29.35)	0.452018	0.00899309	0.00878681
INL	Volume of grey matter in Middle Frontal Gyrus (L)	Frontal	9.16 (-14.2 - 32.51)	0.442133	0.00955536	0.00917757
INL	Volume of grey matter in Middle Frontal Gyrus (R)	Frontal	-3.81 (-25.91 - 18.28)	0.735214	-0.00423679	0.001777
INL	Volume of grey matter in Inferior Frontal Gyrus, pars triangularis (L)	Frontal	3.98 (-4.7 - 12.65)	0.368864	0.0113056	0.0125446
INL	Volume of grey matter in Inferior Frontal Gyrus, pars triangularis (R)	Frontal	1.36 (-6.09 - 8.81)	0.720202	0.0040579	0.00199328
INL	Volume of grey matter in Inferior Frontal Gyrus, pars opercularis (L)	Frontal	-1.95 (-9.82 - 5.93)	0.627962	-0.00651756	0.00364841
INL	Volume of grey matter in Inferior Frontal Gyrus, pars opercularis (R)	Frontal	0.52 (-7.26 - 8.29)	0.896573	0.00107217	0.000262531
INL	Volume of grey matter in Precentral Gyrus (L)	Frontal	2.76 (-21 - 26.51)	0.820094	0.00282596	0.000803568
INL	Volume of grey matter in Precentral Gyrus (R)	Frontal	11.59 (-11.84 - 35.02)	0.332354	0.0118626	0.0145985
INL	Volume of grey matter in Frontal Medial Cortex (L)	Frontal	2.44 (-2.18 - 7.05)	0.301187	0.0124888	0.0166059
INL	Volume of grey matter in Frontal Medial Cortex (R)	Frontal	0.9 (-3.84 - 5.64)	0.708865	0.00449088	0.00216595
INL	Volume of grey matter in Juxtapositional Lobule Cortex (formerly Supplementary Motor Cortex) (L)	Frontal	-1.28 (-9.21 - 6.64)	0.750907	-0.00441301	0.0015656
INL	Volume of grey matter in Juxtapositional Lobule Cortex (formerly Supplementary Motor Cortex) (R)	Frontal	5.91 (-2.08 - 13.9)	0.147071	0.0174083	0.0326579
INL	Volume of grey matter in Frontal Orbital Cortex (L)	Frontal	7.37 (-3.35 - 18.09)	0.17785	0.0171193	0.0282024
INL	Volume of grey matter in Frontal Orbital Cortex (R)	Frontal	10.73 (0.97 - 20.49)	0.0312437	0.0271828	0.0720554
INL	Volume of grey matter in Frontal Operculum Cortex (L)	Frontal	2.81 (-0.94 - 6.55)	0.141807	0.0177948	0.0335257
INL	Volume of grey matter in Frontal Operculum Cortex (R)	Frontal	4.93 (1.42 - 8.45)	0.00598869	0.0333602	0.117288
INL	Volume of grey matter in Temporal Pole (L)	Temporal	10.74 (-5.99 - 27.47)	0.208368	0.0161474	0.0245868
INL	Volume of grey matter in Temporal Pole (R)	Temporal	11.41 (-5 - 27.81)	0.172869	0.0174527	0.0288607
INL	Volume of grey matter in Superior Temporal Gyrus, anterior division (L)	Temporal	0.1 (-4.01 - 4.21)	0.962208	-0.000180345	3.48811e-05
INL	Volume of grey matter in Superior Temporal Gyrus, anterior division (R)	Temporal	4.1 (-0.05 - 8.25)	0.0529544	0.0232007	0.0581724
INL	Volume of grey matter in Superior Temporal Gyrus, posterior division (L)	Temporal	9.47 (2.73 - 16.22)	0.00589176	0.0340088	0.117745
INL	Volume of grey matter in Superior Temporal Gyrus, posterior division (R)	Temporal	10.52 (3.24 - 17.81)	0.00463779	0.0347677	0.124455
INL	Volume of grey matter in Middle Temporal Gyrus, anterior division (L)	Temporal	-0.26 (-5.52 - 5)	0.922148	-0.00161213	0.000148387
INL	Volume of grey matter in Middle Temporal Gyrus, anterior division (R)	Temporal	2.89 (-1.47 - 7.24)	0.193761	0.0162914	0.0262343
INL	Volume of grey matter in Middle Temporal Gyrus, posterior division (L)	Temporal	10.75 (-0.84 - 22.33)	0.0690516	0.0221933	0.0513411
INL	Volume of grey matter in Middle Temporal Gyrus, posterior division (R)	Temporal	7.59 (-4.08 - 19.26)	0.202132	0.015427	0.025273
INL	Volume of grey matter in Middle Temporal Gyrus, temporooccipital part (L)	Temporal	15.38 (4.48 - 26.29)	0.00570577	0.0348087	0.118642
INL	Volume of grey matter in Middle Temporal Gyrus, temporooccipital part (R)	Temporal	24.98 (12.39 - 37.58)	0.000101723	0.048519	0.234394
INL	Volume of grey matter in Inferior Temporal Gyrus, anterior division (L)	Temporal	2.66 (-1.72 - 7.04)	0.233808	0.0147055	0.0220211
INL	Volume of grey matter in Inferior Temporal Gyrus, anterior division (R)	Temporal	-0.56 (-4.54 - 3.42)	0.781954	-0.00319463	0.00119013
INL	Volume of grey matter in Inferior Temporal Gyrus, posterior division (L)	Temporal	6.76 (-3.55 - 17.07)	0.198876	0.0155654	0.0256412
INL	Volume of grey matter in Inferior Temporal Gyrus, posterior division (R)	Temporal	-2.14 (-12.37 - 8.08)	0.681513	-0.00539761	0.00261673
INL	Volume of grey matter in Inferior Temporal Gyrus, temporooccipital part (L)	Temporal	4.28 (-4.21 - 12.76)	0.322987	0.0122893	0.015175
INL	Volume of grey matter in Inferior Temporal Gyrus, temporooccipital part (R)	Temporal	9.73 (-0.51 - 19.96)	0.0625348	0.0228284	0.0538789
INL	Volume of grey matter in Temporal Fusiform Cortex, anterior division (L)	Temporal	2.25 (-1.18 - 5.69)	0.198641	0.0162893	0.0256681
INL	Volume of grey matter in Temporal Fusiform Cortex, anterior division (R)	Temporal	1.36 (-1.63 - 4.36)	0.372864	0.0116529	0.0123366
INL	Volume of grey matter in Temporal Fusiform Cortex, posterior division (L)	Temporal	11.21 (4 - 18.43)	0.00232248	0.0373129	0.144003
INL	Volume of grey matter in Temporal Fusiform Cortex, posterior division (R)	Temporal	5.21 (-0.92 - 11.34)	0.095557	0.020992	0.0431535
INL	Volume of grey matter in Planum Polare (L)	Temporal	3.55 (0.54 - 6.55)	0.0207064	0.0283549	0.0831059
INL	Volume of grey matter in Planum Polare (R)	Temporal	5.79 (2.75 - 8.82)	0.000186715	0.0459409	0.216657
INL	Volume of grey matter in Heschl's Gyrus (includes H1 and H2) (L)	Temporal	3.62 (-0.03 - 7.28)	0.0519573	0.0241175	0.058666
INL	Volume of grey matter in Heschl's Gyrus (includes H1 and H2) (R)	Temporal	5 (2.24 - 7.76)	0.00037884	0.0438811	0.196091
INL	Volume of grey matter in Planum Temporale (L)	Temporal	7.01 (0.61 - 13.41)	0.0317315	0.0265459	0.0716428
INL	Volume of grey matter in Planum Temporale (R)	Temporal	5.93 (1.81 - 10.06)	0.0048311	0.0348453	0.123308
INL	Volume of grey matter in Postcentral Gyrus (L)	Parietal	1.77 (-19.98 - 23.51)	0.873386	0.00215862	0.00039455
INL	Volume of grey matter in Postcentral Gyrus (R)	Parietal	14.68 (-6.79 - 36.14)	0.180131	0.0168253	0.0279078
INL	Volume of grey matter in Superior Parietal Lobule (L)	Parietal	12.49 (-1.06 - 26.04)	0.0708383	0.0220334	0.05069
INL	Volume of grey matter in Superior Parietal Lobule (R)	Parietal	-6.45 (-19.55 - 6.65)	0.334534	-0.0121983	0.0144675
INL	Volume of grey matter in Supramarginal Gyrus, anterior division (L)	Parietal	-6.35 (-15.57 - 2.87)	0.177021	-0.0174007	0.0283105
INL	Volume of grey matter in Supramarginal Gyrus, anterior division (R)	Parietal	2.36 (-6.58 - 11.3)	0.605064	0.00639232	0.00415474
INL	Volume of grey matter in Supramarginal Gyrus, posterior division (L)	Parietal	1.15 (-10.83 - 13.12)	0.85113	0.00229393	0.00054723
INL	Volume of grey matter in Supramarginal Gyrus, posterior division (R)	Parietal	-0.13 (-15 - 14.74)	0.98661	3.59774e-05	4.37587e-06
INL	Volume of grey matter in Angular Gyrus (L)	Parietal	4.25 (-7.01 - 15.51)	0.459591	0.00935736	0.00849633
INL	Volume of grey matter in Angular Gyrus (R)	Parietal	14.93 (-0.66 - 30.52)	0.0604965	0.0234331	0.0547309
INL	Volume of grey matter in Precuneous Cortex (L)	Parietal	14.75 (-2.15 - 31.66)	0.0871654	0.0207601	0.0454485
INL	Volume of grey matter in Precuneous Cortex (R)	Parietal	22.82 (4.6 - 41.04)	0.0140983	0.0305407	0.0935752
INL	Volume of grey matter in Parietal Operculum Cortex (L)	Parietal	7.43 (1.41 - 13.46)	0.0156001	0.0298119	0.0908063
INL	Volume of grey matter in Parietal Operculum Cortex (R)	Parietal	7.04 (1.46 - 12.63)	0.0134424	0.030616	0.0948813
INL	Volume of grey matter in Lateral Occipital Cortex, superior division (L)	Occipital	25.72 (-5.45 - 56.89)	0.105832	0.0203136	0.0406253
INL	Volume of grey matter in Lateral Occipital Cortex, superior division (R)	Occipital	25.02 (-5.87 - 55.9)	0.112364	0.019413	0.0391542
INL	Volume of grey matter in Lateral Occipital Cortex, inferior division (L)	Occipital	5.79 (-10.61 - 22.19)	0.489079	0.00904245	0.00743469
INL	Volume of grey matter in Lateral Occipital Cortex, inferior division (R)	Occipital	14.35 (-3.12 - 31.82)	0.107305	0.0204509	0.0402851
INL	Volume of grey matter in Intracalcarine Cortex (L)	Occipital	6.9 (-1.73 - 15.53)	0.117037	0.0193699	0.0381583
INL	Volume of grey matter in Intracalcarine Cortex (R)	Occipital	8.95 (0.67 - 17.23)	0.0340933	0.0266762	0.0697344
INL	Volume of grey matter in Cuneal Cortex (L)	Occipital	2.7 (-2.87 - 8.28)	0.34218	0.0113209	0.0140167
INL	Volume of grey matter in Cuneal Cortex (R)	Occipital	4.09 (-2.25 - 10.44)	0.206301	0.015293	0.0248115
INL	Volume of grey matter in Lingual Gyrus (L)	Occipital	6.67 (-3.74 - 17.08)	0.209004	0.015685	0.0245182
INL	Volume of grey matter in Lingual Gyrus (R)	Occipital	11.59 (0.99 - 22.2)	0.0321866	0.0260371	0.0712638
INL	Volume of grey matter in Temporal Occipital Fusiform Cortex (L)	Occipital	10.91 (4.58 - 17.24)	0.000729853	0.0425258	0.177139
INL	Volume of grey matter in Temporal Occipital Fusiform Cortex (R)	Occipital	11.34 (3.41 - 19.26)	0.0050749	0.0348458	0.121926
INL	Volume of grey matter in Occipital Fusiform Gyrus (L)	Occipital	5.72 (-2.66 - 14.1)	0.181161	0.0165067	0.0277764
INL	Volume of grey matter in Occipital Fusiform Gyrus (R)	Occipital	7.73 (-0.75 - 16.21)	0.0739951	0.0220313	0.0495813
INL	Volume of grey matter in Supracalcarine Cortex (L)	Occipital	2.01 (0.41 - 3.6)	0.013636	0.0305528	0.0944892
INL	Volume of grey matter in Supracalcarine Cortex (R)	Occipital	2.57 (0.37 - 4.77)	0.0218067	0.0283092	0.0817058
INL	Volume of grey matter in Occipital Pole (L)	Occipital	21.28 (1.85 - 40.71)	0.0318272	0.0266744	0.0715627
INL	Volume of grey matter in Occipital Pole (R)	Occipital	26.27 (8.23 - 44.3)	0.00431401	0.0347986	0.12649
INL	Volume of grey matter in I-IV Cerebellum (L)	Cerebellum	5.29 (1.1 - 9.48)	0.0134122	0.0309435	0.0949431
INL	Volume of grey matter in I-IV Cerebellum (R)	Cerebellum	7.26 (2.72 - 11.81)	0.001747	0.0395186	0.15211
INL	Volume of grey matter in V Cerebellum (L)	Cerebellum	9.17 (3.66 - 14.68)	0.00110547	0.0403915	0.165202
INL	Volume of grey matter in V Cerebellum (R)	Cerebellum	7.56 (2.17 - 12.96)	0.00601197	0.0344356	0.11718
INL	Volume of grey matter in VI Cerebellum (L)	Cerebellum	29.6 (14.61 - 44.58)	0.00010925	0.0482451	0.232305
INL	Volume of grey matter in VI Cerebellum (vermis)	Cerebellum	-0.57 (-4.31 - 3.18)	0.767439	-0.00397444	0.00135872
INL	Volume of grey matter in VI Cerebellum (R)	Cerebellum	25.68 (11.08 - 40.29)	0.000568397	0.0426566	0.184351
INL	Volume of grey matter in Crus I Cerebellum (L)	Cerebellum	27.39 (3.44 - 51.35)	0.0250263	0.0277857	0.0779943
INL	Volume of grey matter in Crus I Cerebellum (vermis)	Cerebellum	0 (-0.02 - 0.02)	0.952837	-0.00089201	5.43464e-05
INL	Volume of grey matter in Crus I Cerebellum (R)	Cerebellum	30.12 (4.86 - 55.39)	0.0194606	0.0287397	0.0847872
INL	Volume of grey matter in Crus II Cerebellum (L)	Cerebellum	20.89 (3.05 - 38.72)	0.0217458	0.0288292	0.0817814
INL	Volume of grey matter in Crus II Cerebellum (vermis)	Cerebellum	-0.4 (-1.61 - 0.82)	0.522097	-0.00791827	0.00636582
INL	Volume of grey matter in Crus II Cerebellum (R)	Cerebellum	23.99 (6.71 - 41.26)	0.0065074	0.0339009	0.114967
INL	Volume of grey matter in VIIb Cerebellum (L)	Cerebellum	14.87 (5.05 - 24.7)	0.00302189	0.0368569	0.136537
INL	Volume of grey matter in VIIb Cerebellum (vermis)	Cerebellum	0.2 (-0.24 - 0.63)	0.373651	0.0114304	0.0122961
INL	Volume of grey matter in VIIb Cerebellum (R)	Cerebellum	16.9 (6.7 - 27.09)	0.00116847	0.0401161	0.163613
INL	Volume of grey matter in VIIIa Cerebellum (L)	Cerebellum	17.32 (7.12 - 27.53)	0.000882075	0.0411041	0.171686
INL	Volume of grey matter in VIIIa Cerebellum (vermis)	Cerebellum	3.9 (1.29 - 6.5)	0.00339542	0.036771	0.133241
INL	Volume of grey matter in VIIIa Cerebellum (R)	Cerebellum	17.13 (6.25 - 28)	0.00203436	0.0381531	0.14777
INL	Volume of grey matter in VIIIb Cerebellum (L)	Cerebellum	9.79 (2.3 - 17.27)	0.0103858	0.0315062	0.101983
INL	Volume of grey matter in VIIIb Cerebellum (vermis)	Cerebellum	2.51 (1.21 - 3.8)	0.000146551	0.0472229	0.223722
INL	Volume of grey matter in VIIIb Cerebellum (R)	Cerebellum	9.64 (1.43 - 17.84)	0.0213273	0.0286721	0.0823067
INL	Volume of grey matter in IX Cerebellum (L)	Cerebellum	7.04 (1.03 - 13.04)	0.0216229	0.0279566	0.0819345
INL	Volume of grey matter in IX Cerebellum (vermis)	Cerebellum	1.41 (0.06 - 2.76)	0.040677	0.0251526	0.0650673
INL	Volume of grey matter in IX Cerebellum (R)	Cerebellum	9.44 (2.81 - 16.06)	0.00525803	0.0344101	0.120932
INL	Volume of grey matter in X Cerebellum (L)	Cerebellum	1.5 (0.36 - 2.64)	0.0097452	0.0324945	0.103743
INL	Volume of grey matter in X Cerebellum (vermis)	Cerebellum	0.39 (-0.31 - 1.09)	0.277542	0.0138565	0.0183171
INL	Volume of grey matter in X Cerebellum (R)	Cerebellum	0.8 (-0.37 - 1.97)	0.182515	0.0169495	0.0276047
INL	Volume of thalamus (L)	Others	13.79 (4.19 - 23.39)	0.00488704	0.0350692	0.122985
INL	Volume of thalamus (R)	Others	13.82 (4.7 - 22.94)	0.00299182	0.0369892	0.13682
INL	Volume of grey matter in Thalamus (L)	Others	-4.42 (-8.69 - -0.15)	0.0423925	-0.024397	0.0639811
INL	Volume of grey matter in Thalamus (R)	Others	-7.08 (-11.36 - -2.79)	0.00121498	-0.0390254	0.162494
INL	Volume of caudate (L)	Others	7.56 (2 - 13.12)	0.00770225	0.0332069	0.11027
INL	Volume of caudate (R)	Others	7.7 (1.91 - 13.5)	0.00915759	0.0324754	0.105465
INL	Volume of grey matter in Caudate (L)	Others	-5.47 (-14.87 - 3.92)	0.253557	-0.0147814	0.0202512
INL	Volume of grey matter in Caudate (R)	Others	-6.33 (-16.25 - 3.58)	0.210621	-0.0159416	0.0243449
INL	Volume of putamen (L)	Others	20.91 (12.77 - 29.05)	4.93443e-07	0.0626206	0.392133
INL	Volume of putamen (R)	Others	18.1 (10.45 - 25.75)	3.57156e-06	0.0577232	0.333197
INL	Volume of grey matter in Putamen (L)	Others	3.58 (-2.47 - 9.63)	0.245771	0.0148999	0.0209282
INL	Volume of grey matter in Putamen (R)	Others	6.23 (-0.4 - 12.86)	0.0655282	0.0233898	0.0526798
INL	Volume of pallidum (L)	Others	5.14 (1.8 - 8.48)	0.00255864	0.0375836	0.141253
INL	Volume of pallidum (R)	Others	7.54 (4.13 - 10.94)	1.43852e-05	0.0540303	0.291927
INL	Volume of grey matter in Pallidum (L)	Others	-0.12 (-0.68 - 0.43)	0.66881	-0.00449645	0.00284308
INL	Volume of grey matter in Pallidum (R)	Others	-0.24 (-0.85 - 0.38)	0.450178	-0.00871515	0.0088585
INL	Volume of accumbens (L)	Others	4.17 (2.42 - 5.92)	2.96742e-06	0.058198	0.338701
INL	Volume of accumbens (R)	Others	4.72 (3.07 - 6.37)	2.13469e-08	0.0697252	0.48616
INL	Volume of grey matter in Ventral Striatum (L)	Others	5.03 (3.42 - 6.63)	8.6511e-10	0.0767023	0.582581
INL	Volume of grey matter in Ventral Striatum (R)	Others	4.26 (2.69 - 5.83)	9.93865e-08	0.0669106	0.440043
INL	Volume of hippocampus (L)	Others	5.63 (-1.78 - 13.04)	0.136314	0.0185663	0.0344706
INL	Volume of hippocampus (R)	Others	8.63 (1.43 - 15.84)	0.0188979	0.0292547	0.0855835
INL	Volume of grey matter in Hippocampus (L)	Others	5.05 (-0.67 - 10.78)	0.0837029	0.0213274	0.0464662
INL	Volume of grey matter in Hippocampus (R)	Others	5.86 (-0.06 - 11.77)	0.0522476	0.0243172	0.0585212
INL	Volume of amygdala (L)	Others	-2.05 (-5.62 - 1.52)	0.260681	-0.0140192	0.0196537
INL	Volume of amygdala (R)	Others	-1.47 (-5.4 - 2.46)	0.463527	-0.00913694	0.00834837
INL	Volume of grey matter in Amygdala (L)	Others	3.45 (0.26 - 6.65)	0.0341832	0.0268073	0.0696645
INL	Volume of grey matter in Amygdala (R)	Others	4.99 (1.43 - 8.55)	0.00602863	0.0345826	0.117103
INL	Volume of grey matter in Parahippocampal Gyrus, anterior division (L)	Others	4.45 (-1.07 - 9.97)	0.114095	0.019722	0.03878
INL	Volume of grey matter in Parahippocampal Gyrus, anterior division (R)	Others	7.09 (1.3 - 12.88)	0.0164661	0.029957	0.0893317
INL	Volume of grey matter in Parahippocampal Gyrus, posterior division (L)	Others	3.46 (0.28 - 6.65)	0.0330123	0.0257763	0.0705902
INL	Volume of grey matter in Parahippocampal Gyrus, posterior division (R)	Others	1.25 (-1.4 - 3.9)	0.35541	0.0111853	0.0132679
INL	Volume of grey matter in Subcallosal Cortex (L)	Others	6.72 (2.07 - 11.38)	0.00467523	0.0349651	0.124229
INL	Volume of grey matter in Subcallosal Cortex (R)	Others	4.86 (0.81 - 8.91)	0.0187332	0.028926	0.0858212
INL	Volume of grey matter in Paracingulate Gyrus (L)	Others	18.93 (7.81 - 30.04)	0.000849973	0.0412806	0.172752
INL	Volume of grey matter in Paracingulate Gyrus (R)	Others	25.16 (13.52 - 36.8)	2.30358e-05	0.0523325	0.278029
INL	Volume of grey matter in Cingulate Gyrus, anterior division (L)	Others	-11.72 (-25.38 - 1.95)	0.0928851	-0.0206236	0.0438597
INL	Volume of grey matter in Cingulate Gyrus, anterior division (R)	Others	-10.35 (-25.2 - 4.51)	0.172222	-0.0169299	0.0289478
INL	Volume of grey matter in Cingulate Gyrus, posterior division (L)	Others	4.29 (-4.12 - 12.69)	0.317194	0.0134529	0.0155426
INL	Volume of grey matter in Cingulate Gyrus, posterior division (R)	Others	7.18 (-1.45 - 15.81)	0.102733	0.0214025	0.0413585
INL	Volume of grey matter in Insular Cortex (L)	Others	10.6 (2.78 - 18.41)	0.00791935	0.03284	0.109497
INL	Volume of grey matter in Insular Cortex (R)	Others	12.85 (5.06 - 20.64)	0.00122742	0.039618	0.162202
INL	Volume of grey matter in Central Opercular Cortex (L)	Others	9.41 (1.83 - 16.99)	0.0149632	0.0295756	0.0919455
INL	Volume of grey matter in Central Opercular Cortex (R)	Others	10.25 (2.47 - 18.04)	0.00986466	0.0313335	0.103406
INL	Volume of grey matter in Brain-Stem	Others	21.36 (9.46 - 33.26)	0.000438713	0.0438598	0.19184
INL-ELM	Volume of grey matter in Frontal Pole (L)	Frontal	6.86 (-4.91 - 18.64)	0.253427	0.014372	0.0202623
INL-ELM	Volume of grey matter in Frontal Pole (R)	Frontal	-2.72 (-15.82 - 10.39)	0.684551	-0.00486492	0.00256421
INL-ELM	Volume of grey matter in Superior Frontal Gyrus (L)	Frontal	-3.49 (-12.29 - 5.31)	0.436598	-0.0104506	0.00940231
INL-ELM	Volume of grey matter in Superior Frontal Gyrus (R)	Frontal	-4.55 (-12.41 - 3.3)	0.25569	-0.0146533	0.0200702
INL-ELM	Volume of grey matter in Middle Frontal Gyrus (L)	Frontal	-6.46 (-15.11 - 2.18)	0.142773	-0.0182198	0.0333638
INL-ELM	Volume of grey matter in Middle Frontal Gyrus (R)	Frontal	-6.18 (-14.36 - 2)	0.138799	-0.0186898	0.0340379
INL-ELM	Volume of grey matter in Inferior Frontal Gyrus, pars triangularis (L)	Frontal	-2.26 (-5.47 - 0.95)	0.168021	-0.0170137	0.0295227
INL-ELM	Volume of grey matter in Inferior Frontal Gyrus, pars triangularis (R)	Frontal	-4.35 (-7.11 - -1.59)	0.00198115	-0.0386857	0.148525
INL-ELM	Volume of grey matter in Inferior Frontal Gyrus, pars opercularis (L)	Frontal	-1.54 (-4.46 - 1.37)	0.299089	-0.013241	0.0167508
INL-ELM	Volume of grey matter in Inferior Frontal Gyrus, pars opercularis (R)	Frontal	-3.13 (-6 - -0.25)	0.0330917	-0.0269629	0.0705263
INL-ELM	Volume of grey matter in Precentral Gyrus (L)	Frontal	-11.72 (-20.51 - -2.92)	0.00901555	-0.0328942	0.105898
INL-ELM	Volume of grey matter in Precentral Gyrus (R)	Frontal	-10.65 (-19.32 - -1.98)	0.0161148	-0.0304086	0.08992
INL-ELM	Volume of grey matter in Frontal Medial Cortex (L)	Frontal	-0.6 (-2.31 - 1.11)	0.489704	-0.00859893	0.00741334
INL-ELM	Volume of grey matter in Frontal Medial Cortex (R)	Frontal	-0.55 (-2.3 - 1.21)	0.539681	-0.00766398	0.00584356
INL-ELM	Volume of grey matter in Juxtapositional Lobule Cortex (formerly Supplementary Motor Cortex) (L)	Frontal	-1.23 (-4.16 - 1.71)	0.411931	-0.0113514	0.0104589
INL-ELM	Volume of grey matter in Juxtapositional Lobule Cortex (formerly Supplementary Motor Cortex) (R)	Frontal	0 (-2.96 - 2.96)	0.997743	-0.000603146	1.24344e-07
INL-ELM	Volume of grey matter in Frontal Orbital Cortex (L)	Frontal	-3.92 (-7.89 - 0.05)	0.0529303	-0.0238714	0.0581842
INL-ELM	Volume of grey matter in Frontal Orbital Cortex (R)	Frontal	-0.13 (-3.75 - 3.49)	0.943713	-0.000618492	7.74481e-05
INL-ELM	Volume of grey matter in Frontal Operculum Cortex (L)	Frontal	-0.18 (-1.57 - 1.21)	0.798376	-0.00329045	0.00101381
INL-ELM	Volume of grey matter in Frontal Operculum Cortex (R)	Frontal	-1.04 (-2.35 - 0.26)	0.116056	-0.0203041	0.0383637
INL-ELM	Volume of grey matter in Temporal Pole (L)	Temporal	-0.42 (-6.62 - 5.77)	0.893626	-0.00163503	0.000277797
INL-ELM	Volume of grey matter in Temporal Pole (R)	Temporal	-0.49 (-6.57 - 5.58)	0.87388	-0.00168887	0.000391453
INL-ELM	Volume of grey matter in Superior Temporal Gyrus, anterior division (L)	Temporal	0.31 (-1.21 - 1.83)	0.690954	0.00454472	0.00245558
INL-ELM	Volume of grey matter in Superior Temporal Gyrus, anterior division (R)	Temporal	1.29 (-0.24 - 2.83)	0.0993162	0.0197359	0.0421955
INL-ELM	Volume of grey matter in Superior Temporal Gyrus, posterior division (L)	Temporal	1.75 (-0.75 - 4.25)	0.17	0.017061	0.0292498
INL-ELM	Volume of grey matter in Superior Temporal Gyrus, posterior division (R)	Temporal	-1.66 (-4.36 - 1.03)	0.226839	-0.0154514	0.0226895
INL-ELM	Volume of grey matter in Middle Temporal Gyrus, anterior division (L)	Temporal	-0.75 (-2.7 - 1.2)	0.449666	-0.00960848	0.00887855
INL-ELM	Volume of grey matter in Middle Temporal Gyrus, anterior division (R)	Temporal	0.25 (-1.36 - 1.86)	0.760065	0.00417948	0.00144902
INL-ELM	Volume of grey matter in Middle Temporal Gyrus, posterior division (L)	Temporal	-1.44 (-5.73 - 2.85)	0.510265	-0.00786301	0.00673516
INL-ELM	Volume of grey matter in Middle Temporal Gyrus, posterior division (R)	Temporal	-4.17 (-8.49 - 0.15)	0.0583183	-0.0236127	0.0556759
INL-ELM	Volume of grey matter in Middle Temporal Gyrus, temporooccipital part (L)	Temporal	-0.96 (-5 - 3.08)	0.640621	-0.00541324	0.0033858
INL-ELM	Volume of grey matter in Middle Temporal Gyrus, temporooccipital part (R)	Temporal	1.26 (-3.41 - 5.92)	0.598079	0.00689349	0.00431752
INL-ELM	Volume of grey matter in Inferior Temporal Gyrus, anterior division (L)	Temporal	0.43 (-1.19 - 2.05)	0.60513	0.00635456	0.00415322
INL-ELM	Volume of grey matter in Inferior Temporal Gyrus, anterior division (R)	Temporal	-0.51 (-1.98 - 0.97)	0.50057	-0.00795815	0.00704905
INL-ELM	Volume of grey matter in Inferior Temporal Gyrus, posterior division (L)	Temporal	2.12 (-1.7 - 5.94)	0.276408	0.0134451	0.0184037
INL-ELM	Volume of grey matter in Inferior Temporal Gyrus, posterior division (R)	Temporal	-2.29 (-6.07 - 1.5)	0.236357	-0.015367	0.0217826
INL-ELM	Volume of grey matter in Inferior Temporal Gyrus, temporooccipital part (L)	Temporal	1.83 (-1.31 - 4.97)	0.254126	0.0143022	0.0202027
INL-ELM	Volume of grey matter in Inferior Temporal Gyrus, temporooccipital part (R)	Temporal	3.5 (-0.29 - 7.29)	0.0699873	0.022156	0.0509979
INL-ELM	Volume of grey matter in Temporal Fusiform Cortex, anterior division (L)	Temporal	-0.24 (-1.51 - 1.03)	0.712031	-0.00445619	0.00211691
INL-ELM	Volume of grey matter in Temporal Fusiform Cortex, anterior division (R)	Temporal	0 (-1.11 - 1.11)	0.995263	0.000666671	5.4757e-07
INL-ELM	Volume of grey matter in Temporal Fusiform Cortex, posterior division (L)	Temporal	2.14 (-0.53 - 4.81)	0.116828	0.0188534	0.038202
INL-ELM	Volume of grey matter in Temporal Fusiform Cortex, posterior division (R)	Temporal	0.23 (-2.04 - 2.5)	0.843886	0.00204527	0.000602491
INL-ELM	Volume of grey matter in Planum Polare (L)	Temporal	-0.34 (-1.45 - 0.77)	0.549581	-0.00761503	0.00556294
INL-ELM	Volume of grey matter in Planum Polare (R)	Temporal	0.75 (-0.37 - 1.88)	0.190276	0.0164404	0.0266488
INL-ELM	Volume of grey matter in Heschl's Gyrus (includes H1 and H2) (L)	Temporal	0.56 (-0.8 - 1.91)	0.421348	0.0103419	0.0100446
INL-ELM	Volume of grey matter in Heschl's Gyrus (includes H1 and H2) (R)	Temporal	0.43 (-0.59 - 1.45)	0.40539	0.0100783	0.010755
INL-ELM	Volume of grey matter in Planum Temporale (L)	Temporal	2.26 (-0.1 - 4.63)	0.0610226	0.023058	0.0545081
INL-ELM	Volume of grey matter in Planum Temporale (R)	Temporal	0.43 (-1.1 - 1.96)	0.579087	0.00669335	0.00478064
INL-ELM	Volume of grey matter in Postcentral Gyrus (L)	Parietal	-7.45 (-15.5 - 0.6)	0.0695592	-0.022732	0.0511543
INL-ELM	Volume of grey matter in Postcentral Gyrus (R)	Parietal	-9.25 (-17.2 - -1.3)	0.0225092	-0.0288497	0.0808496
INL-ELM	Volume of grey matter in Superior Parietal Lobule (L)	Parietal	1.05 (-3.97 - 6.07)	0.681548	0.00376879	0.00261611
INL-ELM	Volume of grey matter in Superior Parietal Lobule (R)	Parietal	-0.7 (-5.55 - 4.15)	0.777152	-0.0039263	0.00124457
INL-ELM	Volume of grey matter in Supramarginal Gyrus, anterior division (L)	Parietal	-4.02 (-7.43 - -0.61)	0.0210113	-0.0296645	0.0827103
INL-ELM	Volume of grey matter in Supramarginal Gyrus, anterior division (R)	Parietal	-4.86 (-8.17 - -1.55)	0.00399553	-0.0364301	0.128649
INL-ELM	Volume of grey matter in Supramarginal Gyrus, posterior division (L)	Parietal	-6.2 (-10.63 - -1.77)	0.00612255	-0.0348882	0.11667
INL-ELM	Volume of grey matter in Supramarginal Gyrus, posterior division (R)	Parietal	-6.21 (-11.72 - -0.71)	0.026932	-0.0274781	0.0760243
INL-ELM	Volume of grey matter in Angular Gyrus (L)	Parietal	-3.58 (-7.75 - 0.59)	0.0921216	-0.0210384	0.0440655
INL-ELM	Volume of grey matter in Angular Gyrus (R)	Parietal	0.69 (-5.08 - 6.47)	0.814339	0.00332498	0.000856764
INL-ELM	Volume of grey matter in Precuneous Cortex (L)	Parietal	-4.28 (-10.54 - 1.98)	0.180464	-0.0168751	0.0278653
INL-ELM	Volume of grey matter in Precuneous Cortex (R)	Parietal	-3.86 (-10.61 - 2.89)	0.262478	-0.0137189	0.0195062
INL-ELM	Volume of grey matter in Parietal Operculum Cortex (L)	Parietal	1.02 (-1.21 - 3.26)	0.368522	0.0104621	0.0125626
INL-ELM	Volume of grey matter in Parietal Operculum Cortex (R)	Parietal	1.2 (-0.87 - 3.27)	0.256547	0.0141462	0.0199979
INL-ELM	Volume of grey matter in Lateral Occipital Cortex, superior division (L)	Occipital	-13.15 (-24.7 - -1.61)	0.0254859	-0.0277522	0.0775053
INL-ELM	Volume of grey matter in Lateral Occipital Cortex, superior division (R)	Occipital	-6.66 (-18.1 - 4.78)	0.253835	-0.0146854	0.0202274
INL-ELM	Volume of grey matter in Lateral Occipital Cortex, inferior division (L)	Occipital	-0.21 (-6.29 - 5.86)	0.945424	-0.000554496	7.28029e-05
INL-ELM	Volume of grey matter in Lateral Occipital Cortex, inferior division (R)	Occipital	2.68 (-3.79 - 9.14)	0.417617	0.0101657	0.0102071
INL-ELM	Volume of grey matter in Intracalcarine Cortex (L)	Occipital	1.02 (-2.18 - 4.21)	0.532186	0.00838492	0.00606235
INL-ELM	Volume of grey matter in Intracalcarine Cortex (R)	Occipital	0.57 (-2.5 - 3.64)	0.715882	0.00517743	0.00205813
INL-ELM	Volume of grey matter in Cuneal Cortex (L)	Occipital	0.07 (-2 - 2.13)	0.948402	0.00249659	6.50635e-05
INL-ELM	Volume of grey matter in Cuneal Cortex (R)	Occipital	-2.21 (-4.56 - 0.14)	0.065769	-0.0219541	0.0525859
INL-ELM	Volume of grey matter in Lingual Gyrus (L)	Occipital	2.4 (-1.46 - 6.25)	0.223058	0.01528	0.0230625
INL-ELM	Volume of grey matter in Lingual Gyrus (R)	Occipital	2.71 (-1.21 - 6.64)	0.175754	0.0172053	0.0284767
INL-ELM	Volume of grey matter in Temporal Occipital Fusiform Cortex (L)	Occipital	1.45 (-0.89 - 3.8)	0.223989	0.0145382	0.0229699
INL-ELM	Volume of grey matter in Temporal Occipital Fusiform Cortex (R)	Occipital	-0.61 (-3.55 - 2.32)	0.681712	-0.00563801	0.00261327
INL-ELM	Volume of grey matter in Occipital Fusiform Gyrus (L)	Occipital	2.23 (-0.87 - 5.34)	0.159078	0.0174458	0.0308034
INL-ELM	Volume of grey matter in Occipital Fusiform Gyrus (R)	Occipital	0.5 (-2.64 - 3.64)	0.755641	0.00422633	0.00150472
INL-ELM	Volume of grey matter in Supracalcarine Cortex (L)	Occipital	0.06 (-0.53 - 0.65)	0.844516	0.00340209	0.000597579
INL-ELM	Volume of grey matter in Supracalcarine Cortex (R)	Occipital	0.33 (-0.48 - 1.15)	0.420901	0.0107708	0.010064
INL-ELM	Volume of grey matter in Occipital Pole (L)	Occipital	1.15 (-6.05 - 8.34)	0.754682	0.00481176	0.00151694
INL-ELM	Volume of grey matter in Occipital Pole (R)	Occipital	5.15 (-1.53 - 11.83)	0.131044	0.018739	0.0354182
INL-ELM	Volume of grey matter in I-IV Cerebellum (L)	Cerebellum	-0.4 (-1.96 - 1.15)	0.612108	-0.00723237	0.00399458
INL-ELM	Volume of grey matter in I-IV Cerebellum (R)	Cerebellum	0.18 (-1.5 - 1.87)	0.833977	0.00193553	0.000682568
INL-ELM	Volume of grey matter in V Cerebellum (L)	Cerebellum	-0.81 (-2.85 - 1.23)	0.437124	-0.0105464	0.00938076
INL-ELM	Volume of grey matter in V Cerebellum (R)	Cerebellum	-0.58 (-2.58 - 1.41)	0.566791	-0.00768153	0.00509708
INL-ELM	Volume of grey matter in VI Cerebellum (L)	Cerebellum	-1.66 (-7.22 - 3.89)	0.557205	-0.00729017	0.00535319
INL-ELM	Volume of grey matter in VI Cerebellum (vermis)	Cerebellum	-1.63 (-3.02 - -0.24)	0.0213687	-0.0284799	0.0822542
INL-ELM	Volume of grey matter in VI Cerebellum (R)	Cerebellum	-2.05 (-7.46 - 3.36)	0.457786	-0.0095401	0.0085649
INL-ELM	Volume of grey matter in Crus I Cerebellum (L)	Cerebellum	0.06 (-8.82 - 8.93)	0.98976	-1.11674e-05	2.55936e-06
INL-ELM	Volume of grey matter in Crus I Cerebellum (vermis)	Cerebellum	-0.01 (-0.01 - 0)	0.242299	-0.014594	0.0212386
INL-ELM	Volume of grey matter in Crus I Cerebellum (R)	Cerebellum	-0.05 (-9.41 - 9.31)	0.99227	8.01685e-06	1.4581e-06
INL-ELM	Volume of grey matter in Crus II Cerebellum (L)	Cerebellum	1.69 (-4.92 - 8.3)	0.616481	0.00679843	0.00389714
INL-ELM	Volume of grey matter in Crus II Cerebellum (vermis)	Cerebellum	-0.22 (-0.67 - 0.23)	0.330605	-0.0118969	0.0147045
INL-ELM	Volume of grey matter in Crus II Cerebellum (R)	Cerebellum	-0.06 (-6.46 - 6.34)	0.984989	-3.54722e-05	5.49983e-06
INL-ELM	Volume of grey matter in VIIb Cerebellum (L)	Cerebellum	1.7 (-1.94 - 5.34)	0.361103	0.0115411	0.0129574
INL-ELM	Volume of grey matter in VIIb Cerebellum (vermis)	Cerebellum	-0.07 (-0.23 - 0.09)	0.376723	-0.0107673	0.0121389
INL-ELM	Volume of grey matter in VIIb Cerebellum (R)	Cerebellum	2.2 (-1.58 - 5.98)	0.253831	0.0139919	0.0202278
INL-ELM	Volume of grey matter in VIIIa Cerebellum (L)	Cerebellum	1.76 (-2.02 - 5.55)	0.360824	0.010891	0.0129724
INL-ELM	Volume of grey matter in VIIIa Cerebellum (vermis)	Cerebellum	0 (-0.96 - 0.97)	0.993109	0.000163096	1.15905e-06
INL-ELM	Volume of grey matter in VIIIa Cerebellum (R)	Cerebellum	1.09 (-2.94 - 5.12)	0.59692	0.00609757	0.00434492
INL-ELM	Volume of grey matter in VIIIb Cerebellum (L)	Cerebellum	0.07 (-2.7 - 2.84)	0.959802	0.000163468	3.9468e-05
INL-ELM	Volume of grey matter in VIIIb Cerebellum (vermis)	Cerebellum	0.4 (-0.08 - 0.88)	0.100393	0.0202915	0.0419284
INL-ELM	Volume of grey matter in VIIIb Cerebellum (R)	Cerebellum	-0.15 (-3.19 - 2.88)	0.920606	-0.00155824	0.000154343
INL-ELM	Volume of grey matter in IX Cerebellum (L)	Cerebellum	-0.44 (-2.66 - 1.79)	0.699799	-0.00541588	0.00230994
INL-ELM	Volume of grey matter in IX Cerebellum (vermis)	Cerebellum	-0.25 (-0.75 - 0.25)	0.32541	-0.0127892	0.0150238
INL-ELM	Volume of grey matter in IX Cerebellum (R)	Cerebellum	-0.2 (-2.65 - 2.26)	0.873162	-0.00200677	0.000395957
INL-ELM	Volume of grey matter in X Cerebellum (L)	Cerebellum	-0.05 (-0.47 - 0.37)	0.819843	-0.0027253	0.000805852
INL-ELM	Volume of grey matter in X Cerebellum (vermis)	Cerebellum	-0.19 (-0.45 - 0.07)	0.153429	-0.0178004	0.0316554
INL-ELM	Volume of grey matter in X Cerebellum (R)	Cerebellum	-0.61 (-1.04 - -0.17)	0.00606672	-0.0337906	0.116926
INL-ELM	Volume of thalamus (L)	Others	-2.83 (-6.39 - 0.73)	0.118712	-0.0194453	0.0378121
INL-ELM	Volume of thalamus (R)	Others	-1.92 (-5.3 - 1.46)	0.265803	-0.0138696	0.0192366
INL-ELM	Volume of grey matter in Thalamus (L)	Others	-2.84 (-4.42 - -1.26)	0.000435463	-0.0435051	0.192055
INL-ELM	Volume of grey matter in Thalamus (R)	Others	-2.71 (-4.3 - -1.12)	0.000828197	-0.0416925	0.173499
INL-ELM	Volume of caudate (L)	Others	-0.63 (-2.69 - 1.43)	0.549274	-0.00746424	0.00557149
INL-ELM	Volume of caudate (R)	Others	-0.28 (-2.43 - 1.86)	0.795609	-0.00322872	0.00104246
INL-ELM	Volume of grey matter in Caudate (L)	Others	-2.18 (-5.66 - 1.3)	0.219789	-0.0145248	0.0233911
INL-ELM	Volume of grey matter in Caudate (R)	Others	-2.32 (-5.99 - 1.35)	0.215721	-0.0151468	0.0238084
INL-ELM	Volume of putamen (L)	Others	0.62 (-2.4 - 3.64)	0.689083	0.00498701	0.00248703
INL-ELM	Volume of putamen (R)	Others	-0.77 (-3.6 - 2.07)	0.59656	-0.00659807	0.00435345
INL-ELM	Volume of grey matter in Putamen (L)	Others	0.71 (-1.53 - 2.95)	0.536468	0.00784319	0.00593666
INL-ELM	Volume of grey matter in Putamen (R)	Others	0.74 (-1.71 - 3.2)	0.553285	0.00737243	0.00546035
INL-ELM	Volume of pallidum (L)	Others	0.16 (-1.08 - 1.4)	0.799202	0.00317072	0.00100535
INL-ELM	Volume of pallidum (R)	Others	0.15 (-1.11 - 1.41)	0.815542	0.00290775	0.000845499
INL-ELM	Volume of grey matter in Pallidum (L)	Others	0.15 (-0.06 - 0.35)	0.161006	0.0171769	0.0305206
INL-ELM	Volume of grey matter in Pallidum (R)	Others	0.14 (-0.09 - 0.37)	0.232672	0.0138681	0.0221284
INL-ELM	Volume of accumbens (L)	Others	-0.04 (-0.69 - 0.61)	0.905672	-0.00147704	0.000218163
INL-ELM	Volume of accumbens (R)	Others	0.08 (-0.53 - 0.69)	0.799855	0.00316017	0.000998668
INL-ELM	Volume of grey matter in Ventral Striatum (L)	Others	0.06 (-0.53 - 0.66)	0.837641	0.0024997	0.000652355
INL-ELM	Volume of grey matter in Ventral Striatum (R)	Others	0.31 (-0.28 - 0.89)	0.301897	0.0126838	0.0165573
INL-ELM	Volume of hippocampus (L)	Others	-2.86 (-5.61 - -0.12)	0.0406714	-0.025509	0.0650709
INL-ELM	Volume of hippocampus (R)	Others	-1.71 (-4.38 - 0.96)	0.209456	-0.0156428	0.0244696
INL-ELM	Volume of grey matter in Hippocampus (L)	Others	-0.74 (-2.86 - 1.38)	0.495113	-0.00825199	0.0072303
INL-ELM	Volume of grey matter in Hippocampus (R)	Others	-1.27 (-3.46 - 0.92)	0.254415	-0.0136156	0.0201781
INL-ELM	Volume of amygdala (L)	Others	-1.19 (-2.52 - 0.13)	0.0765757	-0.0220708	0.0487121
INL-ELM	Volume of amygdala (R)	Others	-1.41 (-2.86 - 0.05)	0.058547	-0.0235743	0.0555749
INL-ELM	Volume of grey matter in Amygdala (L)	Others	-0.27 (-1.46 - 0.91)	0.651624	-0.00530778	0.00316719
INL-ELM	Volume of grey matter in Amygdala (R)	Others	-0.67 (-1.98 - 0.65)	0.322597	-0.0118236	0.0151995
INL-ELM	Volume of grey matter in Parahippocampal Gyrus, anterior division (L)	Others	0.62 (-1.42 - 2.67)	0.550077	0.00763814	0.00554911
INL-ELM	Volume of grey matter in Parahippocampal Gyrus, anterior division (R)	Others	1.79 (-0.36 - 3.93)	0.102186	0.0209068	0.0414905
INL-ELM	Volume of grey matter in Parahippocampal Gyrus, posterior division (L)	Others	-0.24 (-1.42 - 0.94)	0.69495	-0.00519241	0.00238914
INL-ELM	Volume of grey matter in Parahippocampal Gyrus, posterior division (R)	Others	-1.03 (-2.01 - -0.05)	0.0399744	-0.0256786	0.0655261
INL-ELM	Volume of grey matter in Subcallosal Cortex (L)	Others	-1.09 (-2.81 - 0.64)	0.216781	-0.0155742	0.0236987
INL-ELM	Volume of grey matter in Subcallosal Cortex (R)	Others	-0.48 (-1.98 - 1.02)	0.528992	-0.0082143	0.0061573
INL-ELM	Volume of grey matter in Paracingulate Gyrus (L)	Others	-0.47 (-4.59 - 3.65)	0.821993	-0.00237193	0.000786402
INL-ELM	Volume of grey matter in Paracingulate Gyrus (R)	Others	1.47 (-2.85 - 5.79)	0.504457	0.00839907	0.00692197
INL-ELM	Volume of grey matter in Cingulate Gyrus, anterior division (L)	Others	-4.1 (-9.16 - 0.96)	0.112337	-0.0192287	0.0391601
INL-ELM	Volume of grey matter in Cingulate Gyrus, anterior division (R)	Others	-4.59 (-10.09 - 0.91)	0.102049	-0.0199959	0.0415237
INL-ELM	Volume of grey matter in Cingulate Gyrus, posterior division (L)	Others	1.41 (-1.7 - 4.52)	0.374062	0.00989247	0.012275
INL-ELM	Volume of grey matter in Cingulate Gyrus, posterior division (R)	Others	3.5 (0.3 - 6.69)	0.0318296	0.0259605	0.0715607
INL-ELM	Volume of grey matter in Insular Cortex (L)	Others	1.2 (-1.69 - 4.1)	0.415314	0.0101344	0.0103084
INL-ELM	Volume of grey matter in Insular Cortex (R)	Others	2.18 (-0.71 - 5.06)	0.13905	0.0185073	0.0339947
INL-ELM	Volume of grey matter in Central Opercular Cortex (L)	Others	-0.32 (-3.12 - 2.49)	0.825539	-0.00299933	0.000754874
INL-ELM	Volume of grey matter in Central Opercular Cortex (R)	Others	0.16 (-2.72 - 3.05)	0.912203	0.000928442	0.000188882
INL-ELM	Volume of grey matter in Brain-Stem	Others	-3.18 (-7.6 - 1.23)	0.157049	-0.0176567	0.0311054
INL-RPE	Volume of grey matter in Frontal Pole (L)	Frontal	7.8 (-1.95,17.55)	0.117039	0.0194649	0.0381579
INL-RPE	Volume of grey matter in Frontal Pole (R)	Frontal	3.41 (-7.44,14.27)	0.537372	0.00791368	0.00591037
INL-RPE	Volume of grey matter in Superior Frontal Gyrus (L)	Frontal	0.12 (-7.17,7.41)	0.974719	-0.000472123	1.56023e-05
INL-RPE	Volume of grey matter in Superior Frontal Gyrus (R)	Frontal	0.56 (-5.95,7.06)	0.866747	0.00151697	0.000437412
INL-RPE	Volume of grey matter in Middle Frontal Gyrus (L)	Frontal	-2.1 (-9.26,5.06)	0.565711	-0.00662689	0.0051255
INL-RPE	Volume of grey matter in Middle Frontal Gyrus (R)	Frontal	-5.68 (-12.46,1.09)	0.100256	-0.0203228	0.0419622
INL-RPE	Volume of grey matter in Inferior Frontal Gyrus, pars triangularis (L)	Frontal	-0.96 (-3.62,1.7)	0.478093	-0.0086413	0.00781777
INL-RPE	Volume of grey matter in Inferior Frontal Gyrus, pars triangularis (R)	Frontal	-3.77 (-6.05,-1.49)	0.00120632	-0.0406626	0.162699
INL-RPE	Volume of grey matter in Inferior Frontal Gyrus, pars opercularis (L)	Frontal	-0.66 (-3.07,1.76)	0.593809	-0.00683693	0.004419
INL-RPE	Volume of grey matter in Inferior Frontal Gyrus, pars opercularis (R)	Frontal	-1.36 (-3.74,1.02)	0.26315	-0.0144655	0.0194514
INL-RPE	Volume of grey matter in Precentral Gyrus (L)	Frontal	-6.26 (-13.55,1.02)	0.0920479	-0.0213569	0.0440855
INL-RPE	Volume of grey matter in Precentral Gyrus (R)	Frontal	-4.34 (-11.53,2.84)	0.235983	-0.0152194	0.0218174
INL-RPE	Volume of grey matter in Frontal Medial Cortex (L)	Frontal	-0.15 (-1.57,1.26)	0.833507	-0.00280977	0.000686493
INL-RPE	Volume of grey matter in Frontal Medial Cortex (R)	Frontal	-0.39 (-1.84,1.07)	0.603472	-0.00652454	0.0041915
INL-RPE	Volume of grey matter in Juxtapositional Lobule Cortex (formerly Supplementary Motor Cortex) (L)	Frontal	0.54 (-1.89,2.97)	0.664918	0.00440393	0.00291465
INL-RPE	Volume of grey matter in Juxtapositional Lobule Cortex (formerly Supplementary Motor Cortex) (R)	Frontal	1.01 (-1.44,3.46)	0.418999	0.00913649	0.0101466
INL-RPE	Volume of grey matter in Frontal Orbital Cortex (L)	Frontal	-0.76 (-4.05,2.53)	0.651421	-0.00574795	0.00317113
INL-RPE	Volume of grey matter in Frontal Orbital Cortex (R)	Frontal	1.3 (-1.69,4.3)	0.393057	0.0107937	0.0113326
INL-RPE	Volume of grey matter in Frontal Operculum Cortex (L)	Frontal	0.45 (-0.7,1.6)	0.441947	0.00946278	0.00918503
INL-RPE	Volume of grey matter in Frontal Operculum Cortex (R)	Frontal	-0.75 (-1.83,0.33)	0.174991	-0.0177791	0.0285776
INL-RPE	Volume of grey matter in Temporal Pole (L)	Temporal	1.87 (-3.26,7)	0.474542	0.00896775	0.00794468
INL-RPE	Volume of grey matter in Temporal Pole (R)	Temporal	1.98 (-3.05,7.01)	0.440049	0.00972322	0.00926166
INL-RPE	Volume of grey matter in Superior Temporal Gyrus, anterior division (L)	Temporal	0.89 (-0.37,2.15)	0.166598	0.0168296	0.0297212
INL-RPE	Volume of grey matter in Superior Temporal Gyrus, anterior division (R)	Temporal	1.6 (0.33,2.87)	0.0136309	0.0298792	0.0944994
INL-RPE	Volume of grey matter in Superior Temporal Gyrus, posterior division (L)	Temporal	2.86 (0.79,4.93)	0.00674758	0.0338028	0.113956
INL-RPE	Volume of grey matter in Superior Temporal Gyrus, posterior division (R)	Temporal	-0.87 (-3.1,1.37)	0.445904	-0.00993425	0.00902688
INL-RPE	Volume of grey matter in Middle Temporal Gyrus, anterior division (L)	Temporal	0.34 (-1.28,1.95)	0.681731	0.00462361	0.00261293
INL-RPE	Volume of grey matter in Middle Temporal Gyrus, anterior division (R)	Temporal	0.65 (-0.69,1.98)	0.342978	0.0120621	0.0139704
INL-RPE	Volume of grey matter in Middle Temporal Gyrus, posterior division (L)	Temporal	0.28 (-3.28,3.83)	0.877616	0.00196675	0.000368424
INL-RPE	Volume of grey matter in Middle Temporal Gyrus, posterior division (R)	Temporal	-1.69 (-5.27,1.89)	0.354328	-0.011623	0.0133278
INL-RPE	Volume of grey matter in Middle Temporal Gyrus, temporooccipital part (L)	Temporal	-0.44 (-3.79,2.91)	0.796885	-0.00291943	0.0010292
INL-RPE	Volume of grey matter in Middle Temporal Gyrus, temporooccipital part (R)	Temporal	1.49 (-2.38,5.35)	0.450639	0.00971792	0.00884052
INL-RPE	Volume of grey matter in Inferior Temporal Gyrus, anterior division (L)	Temporal	1.29 (-0.06,2.63)	0.0602139	0.0234789	0.0548515
INL-RPE	Volume of grey matter in Inferior Temporal Gyrus, anterior division (R)	Temporal	-0.32 (-1.54,0.9)	0.607195	-0.00574757	0.00410588
INL-RPE	Volume of grey matter in Inferior Temporal Gyrus, posterior division (L)	Temporal	2.62 (-0.54,5.78)	0.10458	0.0198385	0.0409187
INL-RPE	Volume of grey matter in Inferior Temporal Gyrus, posterior division (R)	Temporal	-0.57 (-3.7,2.57)	0.723347	-0.00480608	0.00194682
INL-RPE	Volume of grey matter in Inferior Temporal Gyrus, temporooccipital part (L)	Temporal	0.95 (-1.65,3.55)	0.474135	0.00894175	0.00795934
INL-RPE	Volume of grey matter in Inferior Temporal Gyrus, temporooccipital part (R)	Temporal	4.49 (1.35,7.63)	0.00502312	0.0343802	0.122214
INL-RPE	Volume of grey matter in Temporal Fusiform Cortex, anterior division (L)	Temporal	0.92 (-0.14,1.97)	0.0887866	0.0215971	0.0449869
INL-RPE	Volume of grey matter in Temporal Fusiform Cortex, anterior division (R)	Temporal	0.82 (-0.09,1.74)	0.0786087	0.0228933	0.0480493
INL-RPE	Volume of grey matter in Temporal Fusiform Cortex, posterior division (L)	Temporal	3.15 (0.94,5.37)	0.00523072	0.0341214	0.121078
INL-RPE	Volume of grey matter in Temporal Fusiform Cortex, posterior division (R)	Temporal	1.51 (-0.37,3.39)	0.116462	0.0196077	0.0382785
INL-RPE	Volume of grey matter in Planum Polare (L)	Temporal	0.06 (-0.87,0.98)	0.904323	0.0013414	0.000224477
INL-RPE	Volume of grey matter in Planum Polare (R)	Temporal	1.03 (0.1,1.96)	0.0299302	0.0268575	0.0732008
INL-RPE	Volume of grey matter in Heschl's Gyrus (includes H1 and H2) (L)	Temporal	1.53 (0.41,2.65)	0.0076047	0.0335585	0.110624
INL-RPE	Volume of grey matter in Heschl's Gyrus (includes H1 and H2) (R)	Temporal	1.11 (0.26,1.95)	0.0101686	0.0317687	0.102567
INL-RPE	Volume of grey matter in Planum Temporale (L)	Temporal	3.54 (1.58,5.5)	0.00040191	0.0442115	0.194378
INL-RPE	Volume of grey matter in Planum Temporale (R)	Temporal	1.17 (-0.1,2.43)	0.0710896	0.0223544	0.0505998
INL-RPE	Volume of grey matter in Postcentral Gyrus (L)	Parietal	-6.41 (-13.07,0.26)	0.0596474	-0.0236294	0.0550949
INL-RPE	Volume of grey matter in Postcentral Gyrus (R)	Parietal	-6.4 (-12.98,0.18)	0.0566095	-0.0242085	0.0564438
INL-RPE	Volume of grey matter in Superior Parietal Lobule (L)	Parietal	0.96 (-3.2,5.12)	0.651051	0.00399463	0.00317834
INL-RPE	Volume of grey matter in Superior Parietal Lobule (R)	Parietal	-0.85 (-4.87,3.17)	0.679149	-0.00574618	0.00265802
INL-RPE	Volume of grey matter in Supramarginal Gyrus, anterior division (L)	Parietal	-2.35 (-5.17,0.48)	0.103814	-0.0208408	0.0411002
INL-RPE	Volume of grey matter in Supramarginal Gyrus, anterior division (R)	Parietal	-3.01 (-5.75,-0.27)	0.0312073	-0.0274648	0.0720865
INL-RPE	Volume of grey matter in Supramarginal Gyrus, posterior division (L)	Parietal	-3.35 (-7.02,0.33)	0.0740576	-0.022988	0.0495599
INL-RPE	Volume of grey matter in Supramarginal Gyrus, posterior division (R)	Parietal	-3.68 (-8.24,0.88)	0.113738	-0.0196315	0.0388566
INL-RPE	Volume of grey matter in Angular Gyrus (L)	Parietal	-2.31 (-5.76,1.14)	0.189762	-0.0167348	0.0267107
INL-RPE	Volume of grey matter in Angular Gyrus (R)	Parietal	1.96 (-2.82,6.74)	0.421098	0.0103532	0.0100554
INL-RPE	Volume of grey matter in Precuneous Cortex (L)	Parietal	-1.02 (-6.21,4.16)	0.698621	-0.00514484	0.00232904
INL-RPE	Volume of grey matter in Precuneous Cortex (R)	Parietal	-0.66 (-6.24,4.93)	0.818209	-0.00262043	0.00082079
INL-RPE	Volume of grey matter in Parietal Operculum Cortex (L)	Parietal	1.54 (-0.31,3.39)	0.101829	0.0199168	0.041577
INL-RPE	Volume of grey matter in Parietal Operculum Cortex (R)	Parietal	2.09 (0.37,3.8)	0.0169157	0.0297322	0.0885974
INL-RPE	Volume of grey matter in Lateral Occipital Cortex, superior division (L)	Occipital	-6.53 (-16.09,3.03)	0.180538	-0.016673	0.0278559
INL-RPE	Volume of grey matter in Lateral Occipital Cortex, superior division (R)	Occipital	-1.27 (-10.74,8.21)	0.793237	-0.00389131	0.00106737
INL-RPE	Volume of grey matter in Lateral Occipital Cortex, inferior division (L)	Occipital	-0.25 (-5.28,4.78)	0.922833	-0.00108193	0.000145779
INL-RPE	Volume of grey matter in Lateral Occipital Cortex, inferior division (R)	Occipital	2.99 (-2.36,8.35)	0.273304	0.0134525	0.0186433
INL-RPE	Volume of grey matter in Intracalcarine Cortex (L)	Occipital	1.04 (-1.61,3.68)	0.442812	0.00983022	0.00915029
INL-RPE	Volume of grey matter in Intracalcarine Cortex (R)	Occipital	0.99 (-1.54,3.53)	0.442593	0.0103577	0.00915907
INL-RPE	Volume of grey matter in Cuneal Cortex (L)	Occipital	0.53 (-1.18,2.24)	0.544373	0.00900017	0.00570937
INL-RPE	Volume of grey matter in Cuneal Cortex (R)	Occipital	-0.92 (-2.87,1.02)	0.35183	-0.0106151	0.0134667
INL-RPE	Volume of grey matter in Lingual Gyrus (L)	Occipital	3.6 (0.41,6.79)	0.0271499	0.0275275	0.0758083
INL-RPE	Volume of grey matter in Lingual Gyrus (R)	Occipital	4.06 (0.81,7.31)	0.0144872	0.0304408	0.0928302
INL-RPE	Volume of grey matter in Temporal Occipital Fusiform Cortex (L)	Occipital	0.66 (-1.28,2.6)	0.506539	0.00839593	0.00685459
INL-RPE	Volume of grey matter in Temporal Occipital Fusiform Cortex (R)	Occipital	0.49 (-1.94,2.93)	0.691572	0.00466607	0.00244522
INL-RPE	Volume of grey matter in Occipital Fusiform Gyrus (L)	Occipital	2.86 (0.29,5.43)	0.029219	0.0266718	0.073843
INL-RPE	Volume of grey matter in Occipital Fusiform Gyrus (R)	Occipital	0.8 (-1.8,3.4)	0.547305	0.00707985	0.0056266
INL-RPE	Volume of grey matter in Supracalcarine Cortex (L)	Occipital	0.15 (-0.34,0.64)	0.558082	0.00824343	0.00532941
INL-RPE	Volume of grey matter in Supracalcarine Cortex (R)	Occipital	0.4 (-0.27,1.08)	0.241804	0.0154647	0.0212833
INL-RPE	Volume of grey matter in Occipital Pole (L)	Occipital	1.88 (-4.08,7.84)	0.535398	0.00806794	0.0059679
INL-RPE	Volume of grey matter in Occipital Pole (R)	Occipital	4.76 (-0.77,10.29)	0.0917299	0.0206151	0.0441719
INL-RPE	Volume of grey matter in I-IV Cerebellum (L)	Cerebellum	-0.03 (-1.31,1.26)	0.967288	-0.00111354	2.61287e-05
INL-RPE	Volume of grey matter in I-IV Cerebellum (R)	Cerebellum	0.05 (-1.35,1.45)	0.94357	0.000797947	7.78421e-05
INL-RPE	Volume of grey matter in V Cerebellum (L)	Cerebellum	0.01 (-1.68,1.7)	0.993814	-0.000467245	9.33989e-07
INL-RPE	Volume of grey matter in V Cerebellum (R)	Cerebellum	-0.13 (-1.78,1.53)	0.881811	-0.00204897	0.000343415
INL-RPE	Volume of grey matter in VI Cerebellum (L)	Cerebellum	0.91 (-3.69,5.51)	0.697503	0.00489386	0.00234726
INL-RPE	Volume of grey matter in VI Cerebellum (vermis)	Cerebellum	-1.42 (-2.57,-0.27)	0.0156316	-0.030244	0.0907512
INL-RPE	Volume of grey matter in VI Cerebellum (R)	Cerebellum	0.44 (-4.04,4.92)	0.846751	0.00215524	0.000580308
INL-RPE	Volume of grey matter in Crus I Cerebellum (L)	Cerebellum	2.88 (-4.47,10.23)	0.442352	0.00897163	0.00916876
INL-RPE	Volume of grey matter in Crus I Cerebellum (vermis)	Cerebellum	0 (-0.01,0)	0.493932	-0.00864361	0.00726998
INL-RPE	Volume of grey matter in Crus I Cerebellum (R)	Cerebellum	3.27 (-4.48,11.02)	0.408394	0.00983077	0.0106181
INL-RPE	Volume of grey matter in Crus II Cerebellum (L)	Cerebellum	3.24 (-2.24,8.71)	0.246314	0.0146364	0.0208802
INL-RPE	Volume of grey matter in Crus II Cerebellum (vermis)	Cerebellum	-0.13 (-0.5,0.25)	0.505393	-0.00831137	0.00689162
INL-RPE	Volume of grey matter in Crus II Cerebellum (R)	Cerebellum	2.28 (-3.02,7.58)	0.398832	0.0103564	0.0110589
INL-RPE	Volume of grey matter in VIIb Cerebellum (L)	Cerebellum	2.09 (-0.93,5.11)	0.174403	0.0169038	0.0286557
INL-RPE	Volume of grey matter in VIIb Cerebellum (vermis)	Cerebellum	-0.06 (-0.19,0.07)	0.382614	-0.0110353	0.0118425
INL-RPE	Volume of grey matter in VIIb Cerebellum (R)	Cerebellum	2.79 (-0.33,5.92)	0.0800824	0.0214746	0.0475802
INL-RPE	Volume of grey matter in VIIIa Cerebellum (L)	Cerebellum	2.8 (-0.33,5.94)	0.0793156	0.0213706	0.0478231
INL-RPE	Volume of grey matter in VIIIa Cerebellum (vermis)	Cerebellum	0.04 (-0.76,0.84)	0.917806	0.00115499	0.000165457
INL-RPE	Volume of grey matter in VIIIa Cerebellum (R)	Cerebellum	2.7 (-0.64,6.04)	0.113078	0.0193364	0.0389991
INL-RPE	Volume of grey matter in VIIIb Cerebellum (L)	Cerebellum	1.73 (-0.57,4.03)	0.139869	0.0180527	0.0338543
INL-RPE	Volume of grey matter in VIIIb Cerebellum (vermis)	Cerebellum	0.39 (0,0.79)	0.052154	0.0238655	0.0585678
INL-RPE	Volume of grey matter in VIIIb Cerebellum (R)	Cerebellum	1.59 (-0.93,4.1)	0.216381	0.0153707	0.0237401
INL-RPE	Volume of grey matter in IX Cerebellum (L)	Cerebellum	0.25 (-1.59,2.1)	0.787732	0.00259669	0.00112637
INL-RPE	Volume of grey matter in IX Cerebellum (vermis)	Cerebellum	-0.16 (-0.57,0.26)	0.454747	-0.0100697	0.00868125
INL-RPE	Volume of grey matter in IX Cerebellum (R)	Cerebellum	0.5 (-1.53,2.53)	0.630185	0.00580281	0.00360142
INL-RPE	Volume of grey matter in X Cerebellum (L)	Cerebellum	0.12 (-0.23,0.47)	0.50224	0.00875289	0.00699423
INL-RPE	Volume of grey matter in X Cerebellum (vermis)	Cerebellum	-0.19 (-0.4,0.03)	0.083451	-0.0219631	0.046542
INL-RPE	Volume of grey matter in X Cerebellum (R)	Cerebellum	-0.28 (-0.64,0.08)	0.122512	-0.018451	0.037046
INL-RPE	Volume of thalamus (L)	Others	-1.34 (-4.29,1.61)	0.372491	-0.0111157	0.0123559
INL-RPE	Volume of thalamus (R)	Others	-0.67 (-3.47,2.13)	0.638874	-0.00584921	0.00342133
INL-RPE	Volume of grey matter in Thalamus (L)	Others	-2.2 (-3.51,-0.89)	0.000975531	-0.040672	0.168791
INL-RPE	Volume of grey matter in Thalamus (R)	Others	-2.46 (-3.77,-1.15)	0.00024436	-0.0453332	0.208823
INL-RPE	Volume of caudate (L)	Others	-0.79 (-2.5,0.91)	0.361538	-0.0113727	0.0129339
INL-RPE	Volume of caudate (R)	Others	-0.34 (-2.12,1.44)	0.706004	-0.00470193	0.00221082
INL-RPE	Volume of grey matter in Caudate (L)	Others	-4.34 (-7.22,-1.46)	0.00311912	-0.0365748	0.135641
INL-RPE	Volume of grey matter in Caudate (R)	Others	-4.45 (-7.49,-1.41)	0.00413207	-0.0357329	0.127703
INL-RPE	Volume of putamen (L)	Others	1.25 (-1.25,3.75)	0.327716	0.0121989	0.0148812
INL-RPE	Volume of putamen (R)	Others	0.18 (-2.17,2.53)	0.879459	0.00189031	0.000357326
INL-RPE	Volume of grey matter in Putamen (L)	Others	-0.47 (-2.33,1.38)	0.617174	-0.00613217	0.00388185
INL-RPE	Volume of grey matter in Putamen (R)	Others	-0.06 (-2.1,1.97)	0.952444	-0.000686257	5.52589e-05
INL-RPE	Volume of pallidum (L)	Others	0.33 (-0.7,1.35)	0.529128	0.00784427	0.00615325
INL-RPE	Volume of pallidum (R)	Others	0.29 (-0.75,1.34)	0.584269	0.00682	0.00465124
INL-RPE	Volume of grey matter in Pallidum (L)	Others	0.06 (-0.11,0.23)	0.457531	0.0099295	0.00857461
INL-RPE	Volume of grey matter in Pallidum (R)	Others	0.06 (-0.13,0.25)	0.540367	0.00784246	0.00582379
INL-RPE	Volume of accumbens (L)	Others	0.42 (-0.12,0.95)	0.128674	0.0189363	0.0358583
INL-RPE	Volume of accumbens (R)	Others	0.3 (-0.2,0.81)	0.239707	0.014654	0.0214739
INL-RPE	Volume of grey matter in Ventral Striatum (L)	Others	0.13 (-0.36,0.62)	0.60754	0.00611891	0.00409798
INL-RPE	Volume of grey matter in Ventral Striatum (R)	Others	0.47 (-0.01,0.95)	0.0543022	0.0238174	0.0575207
INL-RPE	Volume of hippocampus (L)	Others	-1.31 (-3.58,0.96)	0.258634	-0.0140795	0.0198233
INL-RPE	Volume of hippocampus (R)	Others	-0.97 (-3.18,1.24)	0.390844	-0.0106953	0.011439
INL-RPE	Volume of grey matter in Hippocampus (L)	Others	0.2 (-1.56,1.95)	0.827596	0.00225736	0.000736895
INL-RPE	Volume of grey matter in Hippocampus (R)	Others	-0.78 (-2.6,1.03)	0.396614	-0.0104647	0.0111634
INL-RPE	Volume of amygdala (L)	Others	-0.31 (-1.4,0.79)	0.581949	-0.00686212	0.00470887
INL-RPE	Volume of amygdala (R)	Others	-0.89 (-2.09,0.32)	0.148937	-0.0179885	0.0323587
INL-RPE	Volume of grey matter in Amygdala (L)	Others	0.2 (-0.78,1.18)	0.684947	0.00509495	0.00255741
INL-RPE	Volume of grey matter in Amygdala (R)	Others	0.19 (-0.9,1.28)	0.736209	0.00442814	0.00176316
INL-RPE	Volume of grey matter in Parahippocampal Gyrus, anterior division (L)	Others	1.92 (0.23,3.61)	0.0261997	0.0278099	0.0767637
INL-RPE	Volume of grey matter in Parahippocampal Gyrus, anterior division (R)	Others	2.85 (1.08,4.63)	0.00164925	0.0399806	0.153753
INL-RPE	Volume of grey matter in Parahippocampal Gyrus, posterior division (L)	Others	0.16 (-0.82,1.13)	0.752321	0.00305171	0.00154727
INL-RPE	Volume of grey matter in Parahippocampal Gyrus, posterior division (R)	Others	-0.85 (-1.66,-0.03)	0.0413621	-0.0256828	0.0646279
INL-RPE	Volume of grey matter in Subcallosal Cortex (L)	Others	0.54 (-0.89,1.97)	0.457229	0.00892524	0.00858614
INL-RPE	Volume of grey matter in Subcallosal Cortex (R)	Others	0.66 (-0.58,1.9)	0.298541	0.0124563	0.0167888
INL-RPE	Volume of grey matter in Paracingulate Gyrus (L)	Others	1.28 (-2.13,4.69)	0.462021	0.00934364	0.00840474
INL-RPE	Volume of grey matter in Paracingulate Gyrus (R)	Others	2.93 (-0.64,6.5)	0.108165	0.0199265	0.0400888
INL-RPE	Volume of grey matter in Cingulate Gyrus, anterior division (L)	Others	-4.69 (-8.88,-0.5)	0.0284163	-0.0264878	0.0745878
INL-RPE	Volume of grey matter in Cingulate Gyrus, anterior division (R)	Others	-4.64 (-9.2,-0.09)	0.0457681	-0.0244018	0.0619727
INL-RPE	Volume of grey matter in Cingulate Gyrus, posterior division (L)	Others	1.18 (-1.39,3.76)	0.367846	0.0112185	0.0125981
INL-RPE	Volume of grey matter in Cingulate Gyrus, posterior division (R)	Others	2.94 (0.3,5.59)	0.0292611	0.0276938	0.0738046
INL-RPE	Volume of grey matter in Insular Cortex (L)	Others	2.72 (0.33,5.12)	0.0260434	0.0274862	0.0769243
INL-RPE	Volume of grey matter in Insular Cortex (R)	Others	3.01 (0.62,5.4)	0.0136315	0.0304123	0.0944981
INL-RPE	Volume of grey matter in Central Opercular Cortex (L)	Others	1.78 (-0.54,4.11)	0.133065	0.0186781	0.0350499
INL-RPE	Volume of grey matter in Central Opercular Cortex (R)	Others	2.2 (-0.19,4.59)	0.0713256	0.0221998	0.0505154
INL-RPE	Volume of grey matter in Brain-Stem	Others	-2.48 (-6.13,1.18)	0.184184	-0.0168659	0.0273952
ELM-ISOS	Volume of grey matter in Frontal Pole (L)	Frontal	130.99 (82.49, 179.49)	1.2335e-07	0.0655578	0.433576
ELM-ISOS	Volume of grey matter in Frontal Pole (R)	Frontal	150.21 (96.26, 204.16)	4.99571e-08	0.0678265	0.460653
ELM-ISOS	Volume of grey matter in Superior Frontal Gyrus (L)	Frontal	67.42 (31.14, 103.7)	0.000272084	0.0448617	0.205698
ELM-ISOS	Volume of grey matter in Superior Frontal Gyrus (R)	Frontal	40.79 (8.39, 73.19)	0.0136119	0.0303676	0.0945377
ELM-ISOS	Volume of grey matter in Middle Frontal Gyrus (L)	Frontal	21.02 (-14.66, 56.71)	0.248178	0.0153172	0.0207161
ELM-ISOS	Volume of grey matter in Middle Frontal Gyrus (R)	Frontal	11.54 (-22.22, 45.3)	0.502857	0.00912056	0.00697406
ELM-ISOS	Volume of grey matter in Inferior Frontal Gyrus, pars triangularis (L)	Frontal	21.98 (8.74, 35.23)	0.00114496	0.0406942	0.164195
ELM-ISOS	Volume of grey matter in Inferior Frontal Gyrus, pars triangularis (R)	Frontal	8.42 (-2.96, 19.8)	0.14717	0.0175444	0.0326419
ELM-ISOS	Volume of grey matter in Inferior Frontal Gyrus, pars opercularis (L)	Frontal	12.75 (0.72, 24.77)	0.0377407	0.0260618	0.067043
ELM-ISOS	Volume of grey matter in Inferior Frontal Gyrus, pars opercularis (R)	Frontal	14.85 (2.98, 26.73)	0.01419	0.0300887	0.0933977
ELM-ISOS	Volume of grey matter in Precentral Gyrus (L)	Frontal	52.39 (16.11, 88.68)	0.00465879	0.0350761	0.124328
ELM-ISOS	Volume of grey matter in Precentral Gyrus (R)	Frontal	62.05 (26.27, 97.83)	0.000678665	0.0422607	0.179235
ELM-ISOS	Volume of grey matter in Frontal Medial Cortex (L)	Frontal	13.7 (6.65, 20.75)	0.000139632	0.047159	0.225134
ELM-ISOS	Volume of grey matter in Frontal Medial Cortex (R)	Frontal	13.24 (6.01, 20.47)	0.000335772	0.044718	0.199591
ELM-ISOS	Volume of grey matter in Juxtapositional Lobule Cortex (formerly Supplementary Motor Cortex) (L)	Frontal	15.04 (2.93, 27.15)	0.0149066	0.0301862	0.0920492
ELM-ISOS	Volume of grey matter in Juxtapositional Lobule Cortex (formerly Supplementary Motor Cortex) (R)	Frontal	16.07 (3.86, 28.28)	0.00991017	0.0311085	0.103279
ELM-ISOS	Volume of grey matter in Frontal Orbital Cortex (L)	Frontal	36.98 (20.61, 53.34)	9.59391e-06	0.0545163	0.303905
ELM-ISOS	Volume of grey matter in Frontal Orbital Cortex (R)	Frontal	34.89 (19.99, 49.79)	4.50225e-06	0.0571628	0.326324
ELM-ISOS	Volume of grey matter in Frontal Operculum Cortex (L)	Frontal	13.03 (7.31, 18.74)	8.0108e-06	0.0553476	0.309243
ELM-ISOS	Volume of grey matter in Frontal Operculum Cortex (R)	Frontal	9.55 (4.17, 14.92)	0.000499712	0.0424769	0.188073
ELM-ISOS	Volume of grey matter in Temporal Pole (L)	Temporal	55.22 (29.68, 80.76)	2.28592e-05	0.0530568	0.278256
ELM-ISOS	Volume of grey matter in Temporal Pole (R)	Temporal	48.73 (23.69, 73.77)	0.000137502	0.0473994	0.225583
ELM-ISOS	Volume of grey matter in Superior Temporal Gyrus, anterior division (L)	Temporal	17.36 (11.09, 23.62)	5.78279e-08	0.067092	0.456268
ELM-ISOS	Volume of grey matter in Superior Temporal Gyrus, anterior division (R)	Temporal	15.65 (9.31, 21.98)	1.31244e-06	0.0599315	0.362967
ELM-ISOS	Volume of grey matter in Superior Temporal Gyrus, posterior division (L)	Temporal	17.8 (7.5, 28.1)	0.000710235	0.041911	0.177924
ELM-ISOS	Volume of grey matter in Superior Temporal Gyrus, posterior division (R)	Temporal	11.78 (0.64, 22.91)	0.0381712	0.025297	0.0667435
ELM-ISOS	Volume of grey matter in Middle Temporal Gyrus, anterior division (L)	Temporal	15.36 (7.33, 23.39)	0.000179175	0.0457322	0.217859
ELM-ISOS	Volume of grey matter in Middle Temporal Gyrus, anterior division (R)	Temporal	13.38 (6.73, 20.03)	8.01988e-05	0.0487012	0.241355
ELM-ISOS	Volume of grey matter in Middle Temporal Gyrus, posterior division (L)	Temporal	38 (20.31, 55.69)	2.56802e-05	0.0517073	0.274825
ELM-ISOS	Volume of grey matter in Middle Temporal Gyrus, posterior division (R)	Temporal	22.65 (4.82, 40.47)	0.0127677	0.03074	0.0962951
ELM-ISOS	Volume of grey matter in Middle Temporal Gyrus, temporooccipital part (L)	Temporal	3.42 (-13.26, 20.1)	0.687548	0.00500315	0.00251303
ELM-ISOS	Volume of grey matter in Middle Temporal Gyrus, temporooccipital part (R)	Temporal	6.08 (-13.19, 25.35)	0.536536	0.00790051	0.00593468
ELM-ISOS	Volume of grey matter in Inferior Temporal Gyrus, anterior division (L)	Temporal	11.44 (4.75, 18.13)	0.000802571	0.0416683	0.174403
ELM-ISOS	Volume of grey matter in Inferior Temporal Gyrus, anterior division (R)	Temporal	14.06 (7.98, 20.13)	5.8888e-06	0.056641	0.318361
ELM-ISOS	Volume of grey matter in Inferior Temporal Gyrus, posterior division (L)	Temporal	27.94 (12.19, 43.69)	0.000508104	0.0428638	0.187592
ELM-ISOS	Volume of grey matter in Inferior Temporal Gyrus, posterior division (R)	Temporal	30.31 (14.71, 45.92)	0.000141727	0.0476075	0.224699
ELM-ISOS	Volume of grey matter in Inferior Temporal Gyrus, temporooccipital part (L)	Temporal	6.61 (-6.35, 19.58)	0.317416	0.0125006	0.0155284
ELM-ISOS	Volume of grey matter in Inferior Temporal Gyrus, temporooccipital part (R)	Temporal	18.94 (3.3, 34.58)	0.0176109	0.0289504	0.0875007
ELM-ISOS	Volume of grey matter in Temporal Fusiform Cortex, anterior division (L)	Temporal	13.84 (8.59, 19.08)	2.36978e-07	0.0645874	0.414044
ELM-ISOS	Volume of grey matter in Temporal Fusiform Cortex, anterior division (R)	Temporal	11.74 (7.18, 16.31)	4.79804e-07	0.063631	0.39297
ELM-ISOS	Volume of grey matter in Temporal Fusiform Cortex, posterior division (L)	Temporal	28.92 (17.91, 39.93)	2.70011e-07	0.0639055	0.410143
ELM-ISOS	Volume of grey matter in Temporal Fusiform Cortex, posterior division (R)	Temporal	21.33 (11.98, 30.69)	7.93583e-06	0.0565465	0.309522
ELM-ISOS	Volume of grey matter in Planum Polare (L)	Temporal	11.62 (7.04, 16.21)	6.9328e-07	0.0615226	0.381988
ELM-ISOS	Volume of grey matter in Planum Polare (R)	Temporal	14.82 (10.19, 19.45)	3.6892e-10	0.0771068	0.608269
ELM-ISOS	Volume of grey matter in Heschl's Gyrus (includes H1 and H2) (L)	Temporal	20.07 (14.51, 25.63)	1.68377e-12	0.0874952	0.771061
ELM-ISOS	Volume of grey matter in Heschl's Gyrus (includes H1 and H2) (R)	Temporal	13.59 (9.39, 17.8)	2.44547e-10	0.0783377	0.620668
ELM-ISOS	Volume of grey matter in Planum Temporale (L)	Temporal	21.82 (12.06, 31.59)	1.2035e-05	0.0549551	0.297199
ELM-ISOS	Volume of grey matter in Planum Temporale (R)	Temporal	13.36 (7.06, 19.66)	3.26681e-05	0.0514025	0.267735
ELM-ISOS	Volume of grey matter in Postcentral Gyrus (L)	Parietal	37.98 (4.76, 71.2)	0.025029	0.0279518	0.0779915
ELM-ISOS	Volume of grey matter in Postcentral Gyrus (R)	Parietal	47.34 (14.55, 80.13)	0.00466398	0.0351943	0.124297
ELM-ISOS	Volume of grey matter in Superior Parietal Lobule (L)	Parietal	22.53 (1.83, 43.24)	0.0329337	0.0257939	0.0706536
ELM-ISOS	Volume of grey matter in Superior Parietal Lobule (R)	Parietal	11.82 (-8.2, 31.84)	0.247253	0.0142415	0.0207973
ELM-ISOS	Volume of grey matter in Supramarginal Gyrus, anterior division (L)	Parietal	7.98 (-6.11, 22.07)	0.266879	0.0139589	0.0191502
ELM-ISOS	Volume of grey matter in Supramarginal Gyrus, anterior division (R)	Parietal	4.75 (-8.91, 18.41)	0.495565	0.00811051	0.00721517
ELM-ISOS	Volume of grey matter in Supramarginal Gyrus, posterior division (L)	Parietal	9.06 (-9.24, 27.35)	0.331738	0.0117347	0.0146358
ELM-ISOS	Volume of grey matter in Supramarginal Gyrus, posterior division (R)	Parietal	22.46 (-0.26, 45.18)	0.0527066	0.0239387	0.0582942
ELM-ISOS	Volume of grey matter in Angular Gyrus (L)	Parietal	-2.42 (-19.63, 14.79)	0.783079	-0.00419498	0.00117757
ELM-ISOS	Volume of grey matter in Angular Gyrus (R)	Parietal	50.41 (26.62, 74.21)	3.32188e-05	0.0512622	0.267243
ELM-ISOS	Volume of grey matter in Precuneous Cortex (L)	Parietal	52.97 (27.16, 78.78)	5.80329e-05	0.0494491	0.250843
ELM-ISOS	Volume of grey matter in Precuneous Cortex (R)	Parietal	48.97 (21.15, 76.8)	0.000564385	0.0427142	0.184556
ELM-ISOS	Volume of grey matter in Parietal Operculum Cortex (L)	Parietal	15.47 (6.27, 24.67)	0.000985146	0.0410667	0.16851
ELM-ISOS	Volume of grey matter in Parietal Operculum Cortex (R)	Parietal	19.21 (10.69, 27.74)	1.01032e-05	0.0544786	0.302374
ELM-ISOS	Volume of grey matter in Lateral Occipital Cortex, superior division (L)	Occipital	63.05 (15.43, 110.67)	0.00947156	0.0321265	0.104531
ELM-ISOS	Volume of grey matter in Lateral Occipital Cortex, superior division (R)	Occipital	87.22 (40.06, 134.38)	0.000290457	0.04437	0.2038
ELM-ISOS	Volume of grey matter in Lateral Occipital Cortex, inferior division (L)	Occipital	32.83 (7.77, 57.88)	0.0102337	0.0317071	0.102391
ELM-ISOS	Volume of grey matter in Lateral Occipital Cortex, inferior division (R)	Occipital	39.91 (13.23, 66.59)	0.00337507	0.0363689	0.133411
ELM-ISOS	Volume of grey matter in Intracalcarine Cortex (L)	Occipital	12.72 (-0.46, 25.9)	0.0586271	0.0226818	0.0555397
ELM-ISOS	Volume of grey matter in Intracalcarine Cortex (R)	Occipital	14.68 (2.03, 27.33)	0.0229396	0.0286152	0.0803386
ELM-ISOS	Volume of grey matter in Cuneal Cortex (L)	Occipital	8.8 (0.28, 17.32)	0.0429573	0.0244451	0.0636336
ELM-ISOS	Volume of grey matter in Cuneal Cortex (R)	Occipital	6.16 (-3.54, 15.86)	0.212902	0.0151313	0.0241031
ELM-ISOS	Volume of grey matter in Lingual Gyrus (L)	Occipital	36.97 (21.09, 52.85)	5.14571e-06	0.0567308	0.322361
ELM-ISOS	Volume of grey matter in Lingual Gyrus (R)	Occipital	44.02 (27.84, 60.2)	9.92584e-08	0.0655759	0.440082
ELM-ISOS	Volume of grey matter in Temporal Occipital Fusiform Cortex (L)	Occipital	10.18 (0.5, 19.86)	0.0392519	0.0274252	0.0660068
ELM-ISOS	Volume of grey matter in Temporal Occipital Fusiform Cortex (R)	Occipital	16.14 (4.02, 28.26)	0.00904335	0.0331621	0.105813
ELM-ISOS	Volume of grey matter in Occipital Fusiform Gyrus (L)	Occipital	16.75 (3.95, 29.56)	0.0103647	0.0307972	0.102039
ELM-ISOS	Volume of grey matter in Occipital Fusiform Gyrus (R)	Occipital	18.34 (5.39, 31.3)	0.00551739	0.0329874	0.119583
ELM-ISOS	Volume of grey matter in Supracalcarine Cortex (L)	Occipital	0.51 (-1.93, 2.95)	0.681091	0.00494737	0.00262406
ELM-ISOS	Volume of grey matter in Supracalcarine Cortex (R)	Occipital	1.59 (-1.77, 4.95)	0.35404	0.0113917	0.0133437
ELM-ISOS	Volume of grey matter in Occipital Pole (L)	Occipital	57.68 (28.01, 87.35)	0.000139557	0.0462468	0.22515
ELM-ISOS	Volume of grey matter in Occipital Pole (R)	Occipital	43.78 (16.22, 71.34)	0.00185265	0.0379108	0.150436
ELM-ISOS	Volume of grey matter in I-IV Cerebellum (L)	Cerebellum	9.33 (2.93, 15.74)	0.00430626	0.0360525	0.126541
ELM-ISOS	Volume of grey matter in I-IV Cerebellum (R)	Cerebellum	8.11 (1.16, 15.06)	0.0222399	0.0296964	0.0811745
ELM-ISOS	Volume of grey matter in V Cerebellum (L)	Cerebellum	17.23 (8.81, 25.64)	6.04397e-05	0.0502892	0.24965
ELM-ISOS	Volume of grey matter in V Cerebellum (R)	Cerebellum	13.74 (5.5, 21.98)	0.00108946	0.0414909	0.165621
ELM-ISOS	Volume of grey matter in VI Cerebellum (L)	Cerebellum	42.37 (19.47, 65.28)	0.00028973	0.0450738	0.203872
ELM-ISOS	Volume of grey matter in VI Cerebellum (vermis)	Cerebellum	4.83 (-0.9, 10.56)	0.0981893	0.0201097	0.0424785
ELM-ISOS	Volume of grey matter in VI Cerebellum (R)	Cerebellum	35.78 (13.46, 58.1)	0.0016829	0.0389334	0.153177
ELM-ISOS	Volume of grey matter in Crus I Cerebellum (L)	Cerebellum	35.11 (-1.51, 71.72)	0.0602268	0.0225431	0.054846
ELM-ISOS	Volume of grey matter in Crus I Cerebellum (vermis)	Cerebellum	0.02 (-0.01, 0.06)	0.230952	0.0149566	0.0222921
ELM-ISOS	Volume of grey matter in Crus I Cerebellum (R)	Cerebellum	51.39 (12.78, 90)	0.00909109	0.0313578	0.105667
ELM-ISOS	Volume of grey matter in Crus II Cerebellum (L)	Cerebellum	38.81 (11.55, 66.06)	0.00526878	0.0340582	0.120875
ELM-ISOS	Volume of grey matter in Crus II Cerebellum (vermis)	Cerebellum	1.18 (-0.67, 3.03)	0.210818	0.0153553	0.0243239
ELM-ISOS	Volume of grey matter in Crus II Cerebellum (R)	Cerebellum	36.73 (10.33, 63.13)	0.00639595	0.0330728	0.11545
ELM-ISOS	Volume of grey matter in VIIb Cerebellum (L)	Cerebellum	24.23 (9.21, 39.25)	0.00157135	0.0387233	0.155135
ELM-ISOS	Volume of grey matter in VIIb Cerebellum (vermis)	Cerebellum	0.86 (0.2, 1.52)	0.0110539	0.0310493	0.100263
ELM-ISOS	Volume of grey matter in VIIb Cerebellum (R)	Cerebellum	26.5 (10.92, 42.09)	0.000861561	0.0409985	0.172363
ELM-ISOS	Volume of grey matter in VIIIa Cerebellum (L)	Cerebellum	28.73 (13.14, 44.33)	0.000306464	0.0444675	0.202242
ELM-ISOS	Volume of grey matter in VIIIa Cerebellum (vermis)	Cerebellum	8.13 (4.15, 12.11)	6.29498e-05	0.0497784	0.248456
ELM-ISOS	Volume of grey matter in VIIIa Cerebellum (R)	Cerebellum	29.89 (13.27, 46.51)	0.00042533	0.0439305	0.192737
ELM-ISOS	Volume of grey matter in VIIIb Cerebellum (L)	Cerebellum	17.96 (6.52, 29.39)	0.00209169	0.0383812	0.146979
ELM-ISOS	Volume of grey matter in VIIIb Cerebellum (vermis)	Cerebellum	3.63 (1.65, 5.6)	0.000331256	0.0445681	0.199984
ELM-ISOS	Volume of grey matter in VIIIb Cerebellum (R)	Cerebellum	19.24 (6.71, 31.77)	0.00262965	0.0382869	0.140476
ELM-ISOS	Volume of grey matter in IX Cerebellum (L)	Cerebellum	6.14 (-3.04, 15.32)	0.190111	0.0157661	0.0266687
ELM-ISOS	Volume of grey matter in IX Cerebellum (vermis)	Cerebellum	0.71 (-1.36, 2.77)	0.502279	0.0077072	0.00699296
ELM-ISOS	Volume of grey matter in IX Cerebellum (R)	Cerebellum	9.79 (-0.33, 19.92)	0.0580544	0.0232857	0.0557929
ELM-ISOS	Volume of grey matter in X Cerebellum (L)	Cerebellum	1.34 (-0.4, 3.08)	0.131872	0.0190435	0.0352665
ELM-ISOS	Volume of grey matter in X Cerebellum (vermis)	Cerebellum	0.62 (-0.45, 1.69)	0.258048	0.0133872	0.0198721
ELM-ISOS	Volume of grey matter in X Cerebellum (R)	Cerebellum	2.07 (0.28, 3.86)	0.023202	0.0291382	0.0800319
ELM-ISOS	Volume of thalamus (L)	Others	35.12 (20.46, 49.78)	2.69372e-06	0.0584446	0.341577
ELM-ISOS	Volume of thalamus (R)	Others	35.96 (22.04, 49.88)	4.19928e-07	0.0630039	0.39695
ELM-ISOS	Volume of grey matter in Thalamus (L)	Others	-3.32 (-9.85, 3.2)	0.318071	-0.0116054	0.0154865
ELM-ISOS	Volume of grey matter in Thalamus (R)	Others	-7.63 (-14.18, -1.07)	0.0225293	-0.0270443	0.0808255
ELM-ISOS	Volume of caudate (L)	Others	4.63 (-3.87, 13.13)	0.285866	0.013302	0.0176943
ELM-ISOS	Volume of caudate (R)	Others	3.82 (-5.04, 12.67)	0.398163	0.0105311	0.0110903
ELM-ISOS	Volume of grey matter in Caudate (L)	Others	-29.47 (-43.81, -15.13)	5.69571e-05	-0.0513785	0.251392
ELM-ISOS	Volume of grey matter in Caudate (R)	Others	-33.46 (-48.59, -18.32)	1.49299e-05	-0.0546377	0.290829
ELM-ISOS	Volume of putamen (L)	Others	33.52 (21.08, 45.97)	1.32176e-07	0.0656893	0.431508
ELM-ISOS	Volume of putamen (R)	Others	22.07 (10.38, 33.77)	0.000217945	0.04606	0.212152
ELM-ISOS	Volume of grey matter in Putamen (L)	Others	-3.94 (-13.19, 5.31)	0.404008	-0.0107249	0.0108184
ELM-ISOS	Volume of grey matter in Putamen (R)	Others	4.02 (-6.11, 14.16)	0.436626	0.00964956	0.00940114
ELM-ISOS	Volume of pallidum (L)	Others	3.32 (-1.79, 8.43)	0.202944	0.0158689	0.0251823
ELM-ISOS	Volume of pallidum (R)	Others	6.72 (1.51, 11.93)	0.0114309	0.0315179	0.0993381
ELM-ISOS	Volume of grey matter in Pallidum (L)	Others	-0.66 (-1.51, 0.19)	0.12698	-0.0165829	0.0361784
ELM-ISOS	Volume of grey matter in Pallidum (R)	Others	-0.72 (-1.66, 0.23)	0.135653	-0.0156608	0.0345872
ELM-ISOS	Volume of accumbens (L)	Others	8.35 (5.68, 11.02)	9.22288e-10	0.0762006	0.580653
ELM-ISOS	Volume of accumbens (R)	Others	8.03 (5.51, 10.55)	4.32709e-10	0.0776827	0.603461
ELM-ISOS	Volume of grey matter in Ventral Striatum (L)	Others	7.82 (5.37, 10.27)	4.34192e-10	0.0771118	0.603357
ELM-ISOS	Volume of grey matter in Ventral Striatum (R)	Others	8.16 (5.77, 10.55)	2.43493e-11	0.0828098	0.690304
ELM-ISOS	Volume of hippocampus (L)	Others	18.71 (7.4, 30.03)	0.00119122	0.0403807	0.16306
ELM-ISOS	Volume of hippocampus (R)	Others	16.66 (5.65, 27.67)	0.00303211	0.036938	0.136441
ELM-ISOS	Volume of grey matter in Hippocampus (L)	Others	19.09 (10.35, 27.83)	1.88055e-05	0.0517776	0.284014
ELM-ISOS	Volume of grey matter in Hippocampus (R)	Others	18.22 (9.2, 27.25)	7.66057e-05	0.0482771	0.242698
ELM-ISOS	Volume of amygdala (L)	Others	2.83 (-2.63, 8.28)	0.309596	0.0126643	0.0160385
ELM-ISOS	Volume of amygdala (R)	Others	-1.15 (-7.16, 4.86)	0.707457	-0.00467758	0.00218798
ELM-ISOS	Volume of grey matter in Amygdala (L)	Others	13.77 (8.9, 18.64)	3.12439e-08	0.0682488	0.474729
ELM-ISOS	Volume of grey matter in Amygdala (R)	Others	18.94 (13.52, 24.36)	8.24773e-12	0.0843532	0.723016
ELM-ISOS	Volume of grey matter in Parahippocampal Gyrus, anterior division (L)	Others	15.2 (6.77, 23.63)	0.000412795	0.0438554	0.193604
ELM-ISOS	Volume of grey matter in Parahippocampal Gyrus, anterior division (R)	Others	15 (6.15, 23.85)	0.000894703	0.0419708	0.171277
ELM-ISOS	Volume of grey matter in Parahippocampal Gyrus, posterior division (L)	Others	5.48 (0.61, 10.35)	0.0272804	0.0259885	0.0756799
ELM-ISOS	Volume of grey matter in Parahippocampal Gyrus, posterior division (R)	Others	2.49 (-1.56, 6.54)	0.228185	0.0145348	0.0225584
ELM-ISOS	Volume of grey matter in Subcallosal Cortex (L)	Others	17.06 (9.95, 24.17)	2.59848e-06	0.058044	0.342647
ELM-ISOS	Volume of grey matter in Subcallosal Cortex (R)	Others	10.75 (4.56, 16.94)	0.000668488	0.0418489	0.17967
ELM-ISOS	Volume of grey matter in Paracingulate Gyrus (L)	Others	33.22 (16.23, 50.2)	0.000127365	0.0471691	0.22782
ELM-ISOS	Volume of grey matter in Paracingulate Gyrus (R)	Others	40.41 (22.63, 58.2)	8.57761e-06	0.054844	0.307219
ELM-ISOS	Volume of grey matter in Cingulate Gyrus, anterior division (L)	Others	-7.64 (-28.53, 13.25)	0.47328	-0.00775715	0.00799018
ELM-ISOS	Volume of grey matter in Cingulate Gyrus, anterior division (R)	Others	2.21 (-20.5, 24.91)	0.848905	0.00314674	0.000563914
ELM-ISOS	Volume of grey matter in Cingulate Gyrus, posterior division (L)	Others	12.11 (-0.73, 24.95)	0.0646205	0.0258592	0.0530371
ELM-ISOS	Volume of grey matter in Cingulate Gyrus, posterior division (R)	Others	18.99 (5.81, 32.16)	0.00475579	0.0383234	0.123749
ELM-ISOS	Volume of grey matter in Insular Cortex (L)	Others	33.91 (21.99, 45.84)	2.59379e-08	0.0688218	0.480314
ELM-ISOS	Volume of grey matter in Insular Cortex (R)	Others	31.92 (20.03, 43.81)	1.45396e-07	0.0644237	0.428655
ELM-ISOS	Volume of grey matter in Central Opercular Cortex (L)	Others	36.25 (24.7, 47.8)	8.1589e-10	0.0762861	0.584346
ELM-ISOS	Volume of grey matter in Central Opercular Cortex (R)	Others	36.32 (24.45, 48.19)	2.09605e-09	0.0744651	0.55593
ELM-ISOS	Volume of grey matter in Brain-Stem	Others	30.18 (11.98, 48.37)	0.00115326	0.0400631	0.163988
ISOS-RPE	Volume of grey matter in Frontal Pole (L)	Frontal	-8.2 (-28.14, 11.73)	0.419748	-0.0103255	0.010114
ISOS-RPE	Volume of grey matter in Frontal Pole (R)	Frontal	-2.88 (-25.06, 19.29)	0.798918	-0.00304204	0.00100825
ISOS-RPE	Volume of grey matter in Superior Frontal Gyrus (L)	Frontal	-0.58 (-15.47, 14.31)	0.939113	-0.00125392	9.06483e-05
ISOS-RPE	Volume of grey matter in Superior Frontal Gyrus (R)	Frontal	7.71 (-5.58, 21)	0.255476	0.0139798	0.0200882
ISOS-RPE	Volume of grey matter in Middle Frontal Gyrus (L)	Frontal	6.68 (-7.96, 21.31)	0.371196	0.011778	0.012423
ISOS-RPE	Volume of grey matter in Middle Frontal Gyrus (R)	Frontal	-7.22 (-21.06, 6.63)	0.306857	-0.0123218	0.0162211
ISOS-RPE	Volume of grey matter in Inferior Frontal Gyrus, pars triangularis (L)	Frontal	-1.52 (-6.96, 3.91)	0.582467	-0.00680625	0.00469598
ISOS-RPE	Volume of grey matter in Inferior Frontal Gyrus, pars triangularis (R)	Frontal	-4.52 (-9.19, 0.14)	0.0573601	-0.0239048	0.0561035
ISOS-RPE	Volume of grey matter in Inferior Frontal Gyrus, pars opercularis (L)	Frontal	-0.56 (-5.49, 4.38)	0.825002	-0.00271109	0.000759609
ISOS-RPE	Volume of grey matter in Inferior Frontal Gyrus, pars opercularis (R)	Frontal	0.88 (-3.99, 5.75)	0.722025	0.00425106	0.00196628
ISOS-RPE	Volume of grey matter in Precentral Gyrus (L)	Frontal	-1.05 (-15.94, 13.84)	0.89038	-0.00179057	0.000295116
ISOS-RPE	Volume of grey matter in Precentral Gyrus (R)	Frontal	1.61 (-13.07, 16.3)	0.829379	0.00250843	0.000721495
ISOS-RPE	Volume of grey matter in Frontal Medial Cortex (L)	Frontal	-1.25 (-4.14, 1.65)	0.398419	-0.0108238	0.0110783
ISOS-RPE	Volume of grey matter in Frontal Medial Cortex (R)	Frontal	-2.28 (-5.25, 0.69)	0.132551	-0.0188462	0.035143
ISOS-RPE	Volume of grey matter in Juxtapositional Lobule Cortex (formerly Supplementary Motor Cortex) (L)	Frontal	3.23 (-1.74, 8.19)	0.20282	0.015807	0.0251961
ISOS-RPE	Volume of grey matter in Juxtapositional Lobule Cortex (formerly Supplementary Motor Cortex) (R)	Frontal	1.4 (-3.61, 6.41)	0.582917	0.00631198	0.00468478
ISOS-RPE	Volume of grey matter in Frontal Orbital Cortex (L)	Frontal	1.76 (-4.96, 8.48)	0.607085	0.00599358	0.00410838
ISOS-RPE	Volume of grey matter in Frontal Orbital Cortex (R)	Frontal	0.05 (-6.07, 6.17)	0.987935	2.54473e-05	3.55273e-06
ISOS-RPE	Volume of grey matter in Frontal Operculum Cortex (L)	Frontal	0 (-2.35, 2.35)	0.99874	5.58201e-05	3.87186e-08
ISOS-RPE	Volume of grey matter in Frontal Operculum Cortex (R)	Frontal	-1.69 (-3.89, 0.52)	0.134078	-0.0188946	0.0348676
ISOS-RPE	Volume of grey matter in Temporal Pole (L)	Temporal	-0.18 (-10.67, 10.31)	0.97336	-0.000491366	1.73262e-05
ISOS-RPE	Volume of grey matter in Temporal Pole (R)	Temporal	1.17 (-9.11, 11.45)	0.823057	0.00253643	0.000776875
ISOS-RPE	Volume of grey matter in Superior Temporal Gyrus, anterior division (L)	Temporal	-0.23 (-2.8, 2.35)	0.862262	-0.00212828	0.000467656
ISOS-RPE	Volume of grey matter in Superior Temporal Gyrus, anterior division (R)	Temporal	0.01 (-2.59, 2.62)	0.991959	-0.000145063	1.5779e-06
ISOS-RPE	Volume of grey matter in Superior Temporal Gyrus, posterior division (L)	Temporal	3.33 (-0.89, 7.56)	0.122056	0.0195526	0.0371365
ISOS-RPE	Volume of grey matter in Superior Temporal Gyrus, posterior division (R)	Temporal	-1.26 (-5.83, 3.31)	0.588866	-0.00674851	0.00453837
ISOS-RPE	Volume of grey matter in Middle Temporal Gyrus, anterior division (L)	Temporal	1.02 (-2.28, 4.31)	0.545406	0.00723684	0.00568013
ISOS-RPE	Volume of grey matter in Middle Temporal Gyrus, anterior division (R)	Temporal	-0.31 (-3.04, 2.42)	0.824135	-0.00273571	0.000767277
ISOS-RPE	Volume of grey matter in Middle Temporal Gyrus, posterior division (L)	Temporal	-1.25 (-8.51, 6.02)	0.736802	-0.00438821	0.00175493
ISOS-RPE	Volume of grey matter in Middle Temporal Gyrus, posterior division (R)	Temporal	0.11 (-7.21, 7.42)	0.97733	0.000340823	1.25457e-05
ISOS-RPE	Volume of grey matter in Middle Temporal Gyrus, temporooccipital part (L)	Temporal	0.37 (-6.47, 7.21)	0.915925	0.00122359	0.000173148
ISOS-RPE	Volume of grey matter in Middle Temporal Gyrus, temporooccipital part (R)	Temporal	1.9 (-6, 9.81)	0.636646	0.00590675	0.00346697
ISOS-RPE	Volume of grey matter in Inferior Temporal Gyrus, anterior division (L)	Temporal	2.41 (-0.34, 5.15)	0.0854212	0.0217483	0.0459556
ISOS-RPE	Volume of grey matter in Inferior Temporal Gyrus, anterior division (R)	Temporal	-2.34 (-4.84, 0.15)	0.0656684	-0.0224362	0.0526251
ISOS-RPE	Volume of grey matter in Inferior Temporal Gyrus, posterior division (L)	Temporal	0.29 (-6.17, 6.76)	0.929218	0.000693226	0.00012259
ISOS-RPE	Volume of grey matter in Inferior Temporal Gyrus, posterior division (R)	Temporal	-1.17 (-7.57, 5.24)	0.721111	-0.00431777	0.00197979
ISOS-RPE	Volume of grey matter in Inferior Temporal Gyrus, temporooccipital part (L)	Temporal	-2.63 (-7.94, 2.69)	0.332726	-0.0122019	0.0145761
ISOS-RPE	Volume of grey matter in Inferior Temporal Gyrus, temporooccipital part (R)	Temporal	5.33 (-1.09, 11.74)	0.103554	0.020091	0.0411621
ISOS-RPE	Volume of grey matter in Temporal Fusiform Cortex, anterior division (L)	Temporal	2.36 (0.2, 4.51)	0.0320256	0.027166	0.0713973
ISOS-RPE	Volume of grey matter in Temporal Fusiform Cortex, anterior division (R)	Temporal	1.48 (-0.4, 3.35)	0.123091	0.0198148	0.0369317
ISOS-RPE	Volume of grey matter in Temporal Fusiform Cortex, posterior division (L)	Temporal	2.48 (-2.04, 7.01)	0.281882	0.0132551	0.0179895
ISOS-RPE	Volume of grey matter in Temporal Fusiform Cortex, posterior division (R)	Temporal	2.16 (-1.68, 6)	0.270656	0.0141325	0.0188504
ISOS-RPE	Volume of grey matter in Planum Polare (L)	Temporal	-0.96 (-2.84, 0.93)	0.318754	-0.012378	0.0154428
ISOS-RPE	Volume of grey matter in Planum Polare (R)	Temporal	-0.59 (-2.49, 1.31)	0.542924	-0.00783126	0.00575059
ISOS-RPE	Volume of grey matter in Heschl's Gyrus (includes H1 and H2) (L)	Temporal	1.38 (-0.91, 3.67)	0.236307	0.0149525	0.0217872
ISOS-RPE	Volume of grey matter in Heschl's Gyrus (includes H1 and H2) (R)	Temporal	1.01 (-0.72, 2.74)	0.252565	0.0144085	0.020336
ISOS-RPE	Volume of grey matter in Planum Temporale (L)	Temporal	4.34 (0.33, 8.35)	0.033885	0.0270046	0.069897
ISOS-RPE	Volume of grey matter in Planum Temporale (R)	Temporal	1.21 (-1.38, 3.8)	0.359463	0.0116486	0.0130461
ISOS-RPE	Volume of grey matter in Postcentral Gyrus (L)	Parietal	-11.94 (-25.56, 1.68)	0.0858194	-0.02156	0.0458389
ISOS-RPE	Volume of grey matter in Postcentral Gyrus (R)	Parietal	-7.7 (-21.15, 5.76)	0.262108	-0.0141817	0.0195365
ISOS-RPE	Volume of grey matter in Superior Parietal Lobule (L)	Parietal	-3.29 (-11.79, 5.2)	0.447443	-0.0102323	0.00896599
ISOS-RPE	Volume of grey matter in Superior Parietal Lobule (R)	Parietal	-4.14 (-12.35, 4.08)	0.323517	-0.0127698	0.0151418
ISOS-RPE	Volume of grey matter in Supramarginal Gyrus, anterior division (L)	Parietal	0.32 (-5.46, 6.1)	0.913236	0.00167681	0.000184444
ISOS-RPE	Volume of grey matter in Supramarginal Gyrus, anterior division (R)	Parietal	0.2 (-5.41, 5.8)	0.944999	0.000709325	7.39429e-05
ISOS-RPE	Volume of grey matter in Supramarginal Gyrus, posterior division (L)	Parietal	2.06 (-5.44, 9.57)	0.589622	0.00662512	0.00451999
ISOS-RPE	Volume of grey matter in Supramarginal Gyrus, posterior division (R)	Parietal	-1.76 (-11.08, 7.56)	0.711201	-0.00453045	0.00212971
ISOS-RPE	Volume of grey matter in Angular Gyrus (L)	Parietal	0.31 (-6.75, 7.36)	0.932369	0.000652709	0.000111894
ISOS-RPE	Volume of grey matter in Angular Gyrus (R)	Parietal	-2.02 (-11.79, 7.75)	0.685606	-0.00488598	0.00254613
ISOS-RPE	Volume of grey matter in Precuneous Cortex (L)	Parietal	-0.61 (-11.21, 9.99)	0.910098	-0.00149995	0.000198087
ISOS-RPE	Volume of grey matter in Precuneous Cortex (R)	Parietal	0.15 (-11.27, 11.57)	0.979504	0.00049561	1.0254e-05
ISOS-RPE	Volume of grey matter in Parietal Operculum Cortex (L)	Parietal	0.51 (-3.26, 4.29)	0.790543	0.00359773	0.00109603
ISOS-RPE	Volume of grey matter in Parietal Operculum Cortex (R)	Parietal	1.66 (-1.84, 5.16)	0.3533	0.0117036	0.0133848
ISOS-RPE	Volume of grey matter in Lateral Occipital Cortex, superior division (L)	Occipital	0.6 (-18.94, 20.14)	0.951699	0.000719769	5.70058e-05
ISOS-RPE	Volume of grey matter in Lateral Occipital Cortex, superior division (R)	Occipital	-1.64 (-21, 17.71)	0.867798	-0.00225662	0.000430479
ISOS-RPE	Volume of grey matter in Lateral Occipital Cortex, inferior division (L)	Occipital	-7.24 (-17.52, 3.03)	0.167134	-0.0173563	0.0296463
ISOS-RPE	Volume of grey matter in Lateral Occipital Cortex, inferior division (R)	Occipital	-2.54 (-13.49, 8.41)	0.64901	-0.00613247	0.00321833
ISOS-RPE	Volume of grey matter in Intracalcarine Cortex (L)	Occipital	-1.05 (-6.46, 4.36)	0.703134	-0.00486282	0.00225636
ISOS-RPE	Volume of grey matter in Intracalcarine Cortex (R)	Occipital	-0.43 (-5.61, 4.76)	0.872222	-0.00159344	0.000401904
ISOS-RPE	Volume of grey matter in Cuneal Cortex (L)	Occipital	0.78 (-2.72, 4.27)	0.663547	0.00582538	0.00294012
ISOS-RPE	Volume of grey matter in Cuneal Cortex (R)	Occipital	1.12 (-2.86, 5.1)	0.580327	0.00742414	0.00474946
ISOS-RPE	Volume of grey matter in Lingual Gyrus (L)	Occipital	2.27 (-4.25, 8.8)	0.494279	0.00836285	0.00725831
ISOS-RPE	Volume of grey matter in Lingual Gyrus (R)	Occipital	1.66 (-4.99, 8.31)	0.624637	0.00579124	0.00371941
ISOS-RPE	Volume of grey matter in Temporal Occipital Fusiform Cortex (L)	Occipital	-2.91 (-6.88, 1.05)	0.15012	-0.0173762	0.0321711
ISOS-RPE	Volume of grey matter in Temporal Occipital Fusiform Cortex (R)	Occipital	1.1 (-3.88, 6.07)	0.665706	0.00544237	0.00290008
ISOS-RPE	Volume of grey matter in Occipital Fusiform Gyrus (L)	Occipital	1.94 (-3.32, 7.19)	0.470236	0.00862652	0.00810068
ISOS-RPE	Volume of grey matter in Occipital Fusiform Gyrus (R)	Occipital	-1.56 (-6.88, 3.75)	0.564012	-0.00799064	0.00517046
ISOS-RPE	Volume of grey matter in Supracalcarine Cortex (L)	Occipital	0.46 (-0.54, 1.46)	0.364767	0.0116759	0.012761
ISOS-RPE	Volume of grey matter in Supracalcarine Cortex (R)	Occipital	0.47 (-0.91, 1.84)	0.507929	0.00886005	0.00680985
ISOS-RPE	Volume of grey matter in Occipital Pole (L)	Occipital	-6.08 (-18.26, 6.1)	0.327498	-0.0125713	0.0148946
ISOS-RPE	Volume of grey matter in Occipital Pole (R)	Occipital	-2.64 (-13.95, 8.67)	0.647474	-0.00603168	0.00324861
ISOS-RPE	Volume of grey matter in I-IV Cerebellum (L)	Cerebellum	-0.58 (-3.21, 2.05)	0.665228	-0.00528525	0.00290891
ISOS-RPE	Volume of grey matter in I-IV Cerebellum (R)	Cerebellum	-1.59 (-4.44, 1.26)	0.274407	-0.013154	0.0185578
ISOS-RPE	Volume of grey matter in V Cerebellum (L)	Cerebellum	-0.55 (-4.01, 2.9)	0.752952	-0.00376079	0.00153913
ISOS-RPE	Volume of grey matter in V Cerebellum (R)	Cerebellum	-0.9 (-4.29, 2.48)	0.600005	-0.0063557	0.00427224
ISOS-RPE	Volume of grey matter in VI Cerebellum (L)	Cerebellum	1.94 (-7.46, 11.34)	0.685776	0.00512505	0.00254321
ISOS-RPE	Volume of grey matter in VI Cerebellum (vermis)	Cerebellum	-2.06 (-4.41, 0.28)	0.0850376	-0.0218524	0.0460686
ISOS-RPE	Volume of grey matter in VI Cerebellum (R)	Cerebellum	2.22 (-6.94, 11.38)	0.635283	0.0059556	0.00349508
ISOS-RPE	Volume of grey matter in Crus I Cerebellum (L)	Cerebellum	6.15 (-8.87, 21.17)	0.422259	0.0094183	0.0100052
ISOS-RPE	Volume of grey matter in Crus I Cerebellum (vermis)	Cerebellum	0 (-0.01, 0.02)	0.913016	0.00114373	0.000185384
ISOS-RPE	Volume of grey matter in Crus I Cerebellum (R)	Cerebellum	4.7 (-11.14, 20.54)	0.560985	0.00653221	0.00525118
ISOS-RPE	Volume of grey matter in Crus II Cerebellum (L)	Cerebellum	2.28 (-8.9, 13.47)	0.6889	0.0047194	0.00249013
ISOS-RPE	Volume of grey matter in Crus II Cerebellum (vermis)	Cerebellum	-0.04 (-0.8, 0.72)	0.915781	-0.00163159	0.000173744
ISOS-RPE	Volume of grey matter in Crus II Cerebellum (R)	Cerebellum	3.79 (-7.04, 14.62)	0.493081	0.00824957	0.00729866
ISOS-RPE	Volume of grey matter in VIIb Cerebellum (L)	Cerebellum	-0.16 (-6.33, 6)	0.958844	-0.000693081	4.13735e-05
ISOS-RPE	Volume of grey matter in VIIb Cerebellum (vermis)	Cerebellum	-0.18 (-0.45, 0.1)	0.207515	-0.0162053	0.0246793
ISOS-RPE	Volume of grey matter in VIIb Cerebellum (R)	Cerebellum	0.86 (-5.53, 7.26)	0.791783	0.00319815	0.00108279
ISOS-RPE	Volume of grey matter in VIIIa Cerebellum (L)	Cerebellum	2.12 (-4.28, 8.52)	0.51569	0.00813071	0.00656397
ISOS-RPE	Volume of grey matter in VIIIa Cerebellum (vermis)	Cerebellum	-1.03 (-2.66, 0.61)	0.218515	-0.0156874	0.0235208
ISOS-RPE	Volume of grey matter in VIIIa Cerebellum (R)	Cerebellum	3.25 (-3.57, 10.07)	0.35018	0.0116249	0.0135593
ISOS-RPE	Volume of grey matter in VIIIb Cerebellum (L)	Cerebellum	4.33 (-0.36, 9.02)	0.0705356	0.0225997	0.0507991
ISOS-RPE	Volume of grey matter in VIIIb Cerebellum (vermis)	Cerebellum	-0.09 (-0.9, 0.72)	0.829675	-0.00299926	0.000718957
ISOS-RPE	Volume of grey matter in VIIIb Cerebellum (R)	Cerebellum	4.01 (-1.13, 9.16)	0.125947	0.0192001	0.036376
ISOS-RPE	Volume of grey matter in IX Cerebellum (L)	Cerebellum	1.54 (-2.23, 5.3)	0.423333	0.00968982	0.009959
ISOS-RPE	Volume of grey matter in IX Cerebellum (vermis)	Cerebellum	0 (-0.84, 0.85)	0.995546	-0.000302846	4.8412e-07
ISOS-RPE	Volume of grey matter in IX Cerebellum (R)	Cerebellum	1.26 (-2.89, 5.42)	0.550692	0.00719622	0.00553202
ISOS-RPE	Volume of grey matter in X Cerebellum (L)	Cerebellum	0.39 (-0.32, 1.11)	0.283258	0.0138762	0.0178869
ISOS-RPE	Volume of grey matter in X Cerebellum (vermis)	Cerebellum	-0.32 (-0.76, 0.12)	0.149333	-0.0184733	0.0322958
ISOS-RPE	Volume of grey matter in X Cerebellum (R)	Cerebellum	0.21 (-0.52, 0.95)	0.570447	0.00766691	0.00500158
ISOS-RPE	Volume of thalamus (L)	Others	-3.65 (-9.67, 2.37)	0.234818	-0.0148075	0.0219262
ISOS-RPE	Volume of thalamus (R)	Others	-3.54 (-9.26, 2.18)	0.224972	-0.0151237	0.0228728
ISOS-RPE	Volume of grey matter in Thalamus (L)	Others	-0.66 (-3.33, 2.02)	0.630621	-0.00603636	0.00359226
ISOS-RPE	Volume of grey matter in Thalamus (R)	Others	-1.22 (-3.91, 1.47)	0.372465	-0.0108772	0.0123572
ISOS-RPE	Volume of caudate (L)	Others	-2.47 (-5.96, 1.01)	0.164527	-0.0173244	0.0300136
ISOS-RPE	Volume of caudate (R)	Others	-1.38 (-5.01, 2.25)	0.456786	-0.00927526	0.00860304
ISOS-RPE	Volume of grey matter in Caudate (L)	Others	-6.49 (-12.38, -0.61)	0.0305916	-0.0272289	0.0726177
ISOS-RPE	Volume of grey matter in Caudate (R)	Others	-5.57 (-11.79, 0.64)	0.0786942	-0.0221002	0.0480218
ISOS-RPE	Volume of putamen (L)	Others	-1.9 (-7.01, 3.22)	0.467272	-0.00906056	0.00820938
ISOS-RPE	Volume of putamen (R)	Others	-0.99 (-5.8, 3.81)	0.684901	-0.00505787	0.0025582
ISOS-RPE	Volume of grey matter in Putamen (L)	Others	-3.29 (-7.08, 0.5)	0.0887683	-0.0211177	0.0449921
ISOS-RPE	Volume of grey matter in Putamen (R)	Others	-2.76 (-6.92, 1.39)	0.19247	-0.0160882	0.0263868
ISOS-RPE	Volume of pallidum (L)	Others	0.29 (-1.8, 2.39)	0.784408	0.00341002	0.00116283
ISOS-RPE	Volume of pallidum (R)	Others	-0.34 (-2.47, 1.8)	0.756922	-0.00385806	0.00148847
ISOS-RPE	Volume of grey matter in Pallidum (L)	Others	-0.04 (-0.39, 0.31)	0.820181	-0.00196694	0.00080278
ISOS-RPE	Volume of grey matter in Pallidum (R)	Others	-0.03 (-0.41, 0.36)	0.893451	-0.000737092	0.000278719
ISOS-RPE	Volume of accumbens (L)	Others	0.34 (-0.75, 1.44)	0.540063	0.00763711	0.00583254
ISOS-RPE	Volume of accumbens (R)	Others	-0.34 (-1.37, 0.7)	0.523978	-0.00794258	0.00630846
ISOS-RPE	Volume of grey matter in Ventral Striatum (L)	Others	-1.03 (-2.04, -0.02)	0.0449076	-0.0252663	0.0624695
ISOS-RPE	Volume of grey matter in Ventral Striatum (R)	Others	-0.38 (-1.36, 0.6)	0.45	-0.00934147	0.00886548
ISOS-RPE	Volume of hippocampus (L)	Others	-0.56 (-5.2, 4.09)	0.813779	-0.00293606	0.000862046
ISOS-RPE	Volume of hippocampus (R)	Others	-2 (-6.52, 2.52)	0.386041	-0.0108042	0.011673
ISOS-RPE	Volume of grey matter in Hippocampus (L)	Others	-0.31 (-3.9, 3.28)	0.864871	-0.00286693	0.000449934
ISOS-RPE	Volume of grey matter in Hippocampus (R)	Others	-2.76 (-6.47, 0.94)	0.143623	-0.0186261	0.0332222
ISOS-RPE	Volume of amygdala (L)	Others	1.69 (-0.55, 3.92)	0.139448	0.0184191	0.0339263
ISOS-RPE	Volume of amygdala (R)	Others	0.67 (-1.8, 3.13)	0.595103	0.00662426	0.00438808
ISOS-RPE	Volume of grey matter in Amygdala (L)	Others	-0.79 (-2.79, 1.21)	0.438662	-0.00986094	0.009318
ISOS-RPE	Volume of grey matter in Amygdala (R)	Others	-0.78 (-3.01, 1.45)	0.494274	-0.00863912	0.00725847
ISOS-RPE	Volume of grey matter in Parahippocampal Gyrus, anterior division (L)	Others	3.55 (0.09, 7.01)	0.0446063	0.0249878	0.0626458
ISOS-RPE	Volume of grey matter in Parahippocampal Gyrus, anterior division (R)	Others	3.98 (0.35, 7.61)	0.0317435	0.0271956	0.0716328
ISOS-RPE	Volume of grey matter in Parahippocampal Gyrus, posterior division (L)	Others	0.43 (-1.57, 2.43)	0.673155	0.00459339	0.0027644
ISOS-RPE	Volume of grey matter in Parahippocampal Gyrus, posterior division (R)	Others	-1 (-2.66, 0.66)	0.237689	-0.0149231	0.0216592
ISOS-RPE	Volume of grey matter in Subcallosal Cortex (L)	Others	2.24 (-0.68, 5.16)	0.13344	0.0185137	0.0349822
ISOS-RPE	Volume of grey matter in Subcallosal Cortex (R)	Others	2.25 (-0.29, 4.79)	0.0819001	0.0215057	0.0470143
ISOS-RPE	Volume of grey matter in Paracingulate Gyrus (L)	Others	0.51 (-6.46, 7.49)	0.885046	0.00165642	0.000324741
ISOS-RPE	Volume of grey matter in Paracingulate Gyrus (R)	Others	0.66 (-6.65, 7.96)	0.859711	0.00210809	0.00048532
ISOS-RPE	Volume of grey matter in Cingulate Gyrus, anterior division (L)	Others	-5.14 (-13.71, 3.42)	0.239134	-0.0144352	0.0215264
ISOS-RPE	Volume of grey matter in Cingulate Gyrus, anterior division (R)	Others	-5.11 (-14.42, 4.19)	0.281509	-0.0133923	0.0180174
ISOS-RPE	Volume of grey matter in Cingulate Gyrus, posterior division (L)	Others	-1.01 (-6.27, 4.26)	0.708184	-0.00383853	0.00217659
ISOS-RPE	Volume of grey matter in Cingulate Gyrus, posterior division (R)	Others	-0.83 (-6.24, 4.58)	0.763947	-0.00262828	0.00140108
ISOS-RPE	Volume of grey matter in Insular Cortex (L)	Others	1.99 (-2.91, 6.89)	0.426027	0.00963807	0.00984382
ISOS-RPE	Volume of grey matter in Insular Cortex (R)	Others	0.88 (-4.01, 5.76)	0.725345	0.0040142	0.00191762
ISOS-RPE	Volume of grey matter in Central Opercular Cortex (L)	Others	2.09 (-2.66, 6.85)	0.387598	0.0111644	0.0115967
ISOS-RPE	Volume of grey matter in Central Opercular Cortex (R)	Others	2.35 (-2.53, 7.23)	0.3452	0.0119916	0.0138423
ISOS-RPE	Volume of grey matter in Brain-Stem	Others	-6.23 (-13.7, 1.23)	0.101865	-0.0208341	0.0415683
RPE	Volume of grey matter in Frontal Pole (L)	Frontal	15.45 (-11.26, 42.16)	0.25686	0.014488	0.0199716
RPE	Volume of grey matter in Frontal Pole (R)	Frontal	13.8 (-15.91, 43.52)	0.362443	0.0114785	0.0128852
RPE	Volume of grey matter in Superior Frontal Gyrus (L)	Frontal	-3.24 (-23.19, 16.72)	0.750641	-0.00381727	0.00156906
RPE	Volume of grey matter in Superior Frontal Gyrus (R)	Frontal	-4.71 (-22.53, 13.1)	0.603957	-0.00635344	0.00418028
RPE	Volume of grey matter in Middle Frontal Gyrus (L)	Frontal	2.24 (-17.38, 21.85)	0.823158	0.00251221	0.000775974
RPE	Volume of grey matter in Middle Frontal Gyrus (R)	Frontal	13.5 (-5.05, 32.05)	0.153752	0.0176317	0.0316058
RPE	Volume of grey matter in Inferior Frontal Gyrus, pars triangularis (L)	Frontal	2.87 (-4.41, 10.15)	0.439831	0.00984722	0.00927049
RPE	Volume of grey matter in Inferior Frontal Gyrus, pars triangularis (R)	Frontal	-0.62 (-6.88, 5.63)	0.845115	-0.00235926	0.00059292
RPE	Volume of grey matter in Inferior Frontal Gyrus, pars opercularis (L)	Frontal	1.89 (-4.72, 8.51)	0.574219	0.00711381	0.00490433
RPE	Volume of grey matter in Inferior Frontal Gyrus, pars opercularis (R)	Frontal	-3.11 (-9.64, 3.41)	0.349643	-0.0115808	0.0135896
RPE	Volume of grey matter in Precentral Gyrus (L)	Frontal	-6.76 (-26.71, 13.19)	0.506824	-0.00821222	0.00684538
RPE	Volume of grey matter in Precentral Gyrus (R)	Frontal	-0.14 (-19.82, 19.54)	0.988824	0.000114495	3.04814e-06
RPE	Volume of grey matter in Frontal Medial Cortex (L)	Frontal	3.86 (-0.02, 7.74)	0.0509178	0.02462	0.0591913
RPE	Volume of grey matter in Frontal Medial Cortex (R)	Frontal	4.73 (0.75, 8.7)	0.0198934	0.0293138	0.0841909
RPE	Volume of grey matter in Juxtapositional Lobule Cortex (formerly Supplementary Motor Cortex) (L)	Frontal	-3.51 (-10.17, 3.14)	0.300655	-0.0129497	0.0166425
RPE	Volume of grey matter in Juxtapositional Lobule Cortex (formerly Supplementary Motor Cortex) (R)	Frontal	3.47 (-3.25, 10.18)	0.311489	0.0127661	0.0159135
RPE	Volume of grey matter in Frontal Orbital Cortex (L)	Frontal	-2.12 (-11.13, 6.89)	0.644576	-0.00517048	0.00330619
RPE	Volume of grey matter in Frontal Orbital Cortex (R)	Frontal	2.75 (-5.45, 10.95)	0.511377	0.00867511	0.00669983
RPE	Volume of grey matter in Frontal Operculum Cortex (L)	Frontal	2.4 (-0.74, 5.55)	0.133958	0.0186915	0.034889
RPE	Volume of grey matter in Frontal Operculum Cortex (R)	Frontal	2.91 (-0.04, 5.87)	0.0533768	0.0239502	0.0579663
RPE	Volume of grey matter in Temporal Pole (L)	Temporal	17.02 (2.97, 31.07)	0.0175806	0.0301089	0.0875475
RPE	Volume of grey matter in Temporal Pole (R)	Temporal	5.28 (-8.5, 19.05)	0.452613	0.00997285	0.00876369
RPE	Volume of grey matter in Superior Temporal Gyrus, anterior division (L)	Temporal	4.35 (0.9, 7.8)	0.0134877	0.0304463	0.0947889
RPE	Volume of grey matter in Superior Temporal Gyrus, anterior division (R)	Temporal	1.17 (-2.32, 4.66)	0.511097	0.00832531	0.00670871
RPE	Volume of grey matter in Superior Temporal Gyrus, posterior division (L)	Temporal	2.12 (-3.55, 7.78)	0.463706	0.00883583	0.00834168
RPE	Volume of grey matter in Superior Temporal Gyrus, posterior division (R)	Temporal	5.09 (-1.03, 11.21)	0.103132	0.0201232	0.0412628
RPE	Volume of grey matter in Middle Temporal Gyrus, anterior division (L)	Temporal	3.65 (-0.77, 8.07)	0.105358	0.0202905	0.0407359
RPE	Volume of grey matter in Middle Temporal Gyrus, anterior division (R)	Temporal	2.74 (-0.92, 6.39)	0.142253	0.018433	0.0334507
RPE	Volume of grey matter in Middle Temporal Gyrus, posterior division (L)	Temporal	0.85 (-8.88, 10.58)	0.864346	0.00224462	0.000453474
RPE	Volume of grey matter in Middle Temporal Gyrus, posterior division (R)	Temporal	2.24 (-7.56, 12.04)	0.65378	0.0055743	0.00312538
RPE	Volume of grey matter in Middle Temporal Gyrus, temporooccipital part (L)	Temporal	-4.39 (-13.56, 4.77)	0.347462	-0.0114358	0.0137131
RPE	Volume of grey matter in Middle Temporal Gyrus, temporooccipital part (R)	Temporal	-0.86 (-11.45, 9.73)	0.87339	-0.00189188	0.000394527
RPE	Volume of grey matter in Inferior Temporal Gyrus, anterior division (L)	Temporal	-0.38 (-4.06, 3.3)	0.838712	-0.00290676	0.000643654
RPE	Volume of grey matter in Inferior Temporal Gyrus, anterior division (R)	Temporal	3.71 (0.36, 7.05)	0.0298449	0.0267465	0.073277
RPE	Volume of grey matter in Inferior Temporal Gyrus, posterior division (L)	Temporal	6.48 (-2.18, 15.14)	0.142424	0.0185921	0.0334222
RPE	Volume of grey matter in Inferior Temporal Gyrus, posterior division (R)	Temporal	5.18 (-3.4, 13.77)	0.236698	0.014678	0.0217509
RPE	Volume of grey matter in Inferior Temporal Gyrus, temporooccipital part (L)	Temporal	1.6 (-5.53, 8.72)	0.660125	0.00573702	0.00300425
RPE	Volume of grey matter in Inferior Temporal Gyrus, temporooccipital part (R)	Temporal	1.62 (-6.98, 10.22)	0.711864	0.00451997	0.00211949
RPE	Volume of grey matter in Temporal Fusiform Cortex, anterior division (L)	Temporal	1.56 (-1.33, 4.44)	0.290635	0.0129321	0.0173476
RPE	Volume of grey matter in Temporal Fusiform Cortex, anterior division (R)	Temporal	1.53 (-0.99, 4.04)	0.233384	0.0147699	0.0220611
RPE	Volume of grey matter in Temporal Fusiform Cortex, posterior division (L)	Temporal	8.9 (2.84, 14.96)	0.00401722	0.0358906	0.128497
RPE	Volume of grey matter in Temporal Fusiform Cortex, posterior division (R)	Temporal	3.8 (-1.35, 8.95)	0.147981	0.0180419	0.0325115
RPE	Volume of grey matter in Planum Polare (L)	Temporal	3.1 (0.57, 5.62)	0.0161876	0.0298059	0.089797
RPE	Volume of grey matter in Planum Polare (R)	Temporal	3.2 (0.65, 5.75)	0.0138472	0.0306202	0.0940677
RPE	Volume of grey matter in Heschl's Gyrus (includes H1 and H2) (L)	Temporal	4.47 (1.41, 7.54)	0.00426992	0.0354192	0.126779
RPE	Volume of grey matter in Heschl's Gyrus (includes H1 and H2) (R)	Temporal	2.93 (0.61, 5.25)	0.0131291	0.0306605	0.0955284
RPE	Volume of grey matter in Planum Temporale (L)	Temporal	7.08 (1.71, 12.45)	0.00980836	0.0317282	0.103564
RPE	Volume of grey matter in Planum Temporale (R)	Temporal	5.15 (1.68, 8.61)	0.00361856	0.0358838	0.131444
RPE	Volume of grey matter in Postcentral Gyrus (L)	Parietal	1.5 (-16.76, 19.76)	0.87183	0.0023023	0.000404392
RPE	Volume of grey matter in Postcentral Gyrus (R)	Parietal	-1.68 (-19.71, 16.35)	0.854869	-0.00190269	0.000519783
RPE	Volume of grey matter in Superior Parietal Lobule (L)	Parietal	-2.96 (-14.34, 8.42)	0.609864	-0.00599873	0.00404516
RPE	Volume of grey matter in Superior Parietal Lobule (R)	Parietal	1.07 (-9.94, 12.07)	0.849188	0.00275666	0.000561773
RPE	Volume of grey matter in Supramarginal Gyrus, anterior division (L)	Parietal	-3.11 (-10.85, 4.63)	0.431139	-0.0103687	0.00962825
RPE	Volume of grey matter in Supramarginal Gyrus, anterior division (R)	Parietal	-0.97 (-8.48, 6.53)	0.799215	-0.0031135	0.00100521
RPE	Volume of grey matter in Supramarginal Gyrus, posterior division (L)	Parietal	-13.42 (-23.47, -3.38)	0.00884463	-0.0326855	0.106429
RPE	Volume of grey matter in Supramarginal Gyrus, posterior division (R)	Parietal	-5.01 (-17.49, 7.48)	0.431994	-0.00979319	0.00959258
RPE	Volume of grey matter in Angular Gyrus (L)	Parietal	-9.57 (-19.03, -0.12)	0.0471946	-0.0244539	0.0611704
RPE	Volume of grey matter in Angular Gyrus (R)	Parietal	2.13 (-10.96, 15.22)	0.749919	0.00367803	0.00157847
RPE	Volume of grey matter in Precuneous Cortex (L)	Parietal	3.99 (-10.21, 18.19)	0.58175	0.00661479	0.00471385
RPE	Volume of grey matter in Precuneous Cortex (R)	Parietal	9.39 (-5.92, 24.69)	0.229283	0.0148246	0.0224523
RPE	Volume of grey matter in Parietal Operculum Cortex (L)	Parietal	6.69 (1.63, 11.75)	0.0095163	0.031968	0.104401
RPE	Volume of grey matter in Parietal Operculum Cortex (R)	Parietal	6.79 (2.1, 11.48)	0.00453756	0.0351076	0.125069
RPE	Volume of grey matter in Lateral Occipital Cortex, superior division (L)	Occipital	-11.84 (-38.02, 14.34)	0.375317	-0.0109105	0.0122106
RPE	Volume of grey matter in Lateral Occipital Cortex, superior division (R)	Occipital	18.71 (-7.22, 44.65)	0.157276	0.0174846	0.0310715
RPE	Volume of grey matter in Lateral Occipital Cortex, inferior division (L)	Occipital	1.47 (-12.3, 15.25)	0.834117	0.00274011	0.000681399
RPE	Volume of grey matter in Lateral Occipital Cortex, inferior division (R)	Occipital	11.14 (-3.53, 25.81)	0.136533	0.0190925	0.0344321
RPE	Volume of grey matter in Intracalcarine Cortex (L)	Occipital	4.18 (-3.06, 11.43)	0.258003	0.0139112	0.0198759
RPE	Volume of grey matter in Intracalcarine Cortex (R)	Occipital	-0.16 (-7.11, 6.8)	0.965007	-0.000869402	2.9903e-05
RPE	Volume of grey matter in Cuneal Cortex (L)	Occipital	3.55 (-1.14, 8.23)	0.137565	0.0174538	0.0342516
RPE	Volume of grey matter in Cuneal Cortex (R)	Occipital	1.88 (-3.45, 7.21)	0.489025	0.00780668	0.00743654
RPE	Volume of grey matter in Lingual Gyrus (L)	Occipital	5.2 (-3.55, 13.94)	0.243977	0.014769	0.0210879
RPE	Volume of grey matter in Lingual Gyrus (R)	Occipital	5.14 (-3.77, 14.05)	0.258401	0.014164	0.0198427
RPE	Volume of grey matter in Temporal Occipital Fusiform Cortex (L)	Occipital	8.54 (3.22, 13.85)	0.00164574	0.0392088	0.153814
RPE	Volume of grey matter in Temporal Occipital Fusiform Cortex (R)	Occipital	1.38 (-5.28, 8.04)	0.685193	0.00521724	0.00255319
RPE	Volume of grey matter in Occipital Fusiform Gyrus (L)	Occipital	6.2 (-0.84, 13.25)	0.0841499	0.0215808	0.0463323
RPE	Volume of grey matter in Occipital Fusiform Gyrus (R)	Occipital	-0.05 (-7.17, 7.07)	0.989292	0.000183532	2.79855e-06
RPE	Volume of grey matter in Supracalcarine Cortex (L)	Occipital	0 (-1.34, 1.34)	0.998088	-0.000513804	8.91826e-08
RPE	Volume of grey matter in Supracalcarine Cortex (R)	Occipital	-0.27 (-2.11, 1.58)	0.778084	-0.00422682	0.0012339
RPE	Volume of grey matter in Occipital Pole (L)	Occipital	12.26 (-4.05, 28.58)	0.14072	0.0183007	0.0337093
RPE	Volume of grey matter in Occipital Pole (R)	Occipital	13.24 (-1.92, 28.39)	0.0868685	0.0212633	0.0455341
RPE	Volume of grey matter in I-IV Cerebellum (L)	Cerebellum	1.67 (-1.86, 5.19)	0.354113	0.0115988	0.0133396
RPE	Volume of grey matter in I-IV Cerebellum (R)	Cerebellum	2.85 (-0.97, 6.67)	0.143369	0.0182175	0.0332645
RPE	Volume of grey matter in V Cerebellum (L)	Cerebellum	0.2 (-4.43, 4.83)	0.93401	0.000964722	0.000106517
RPE	Volume of grey matter in V Cerebellum (R)	Cerebellum	1.14 (-3.39, 5.67)	0.622236	0.00627869	0.00377119
RPE	Volume of grey matter in VI Cerebellum (L)	Cerebellum	10.06 (-2.54, 22.65)	0.117671	0.0194683	0.0380267
RPE	Volume of grey matter in VI Cerebellum (vermis)	Cerebellum	-0.01 (-3.16, 3.13)	0.993441	0.000223029	1.0499e-06
RPE	Volume of grey matter in VI Cerebellum (R)	Cerebellum	4.09 (-8.18, 16.37)	0.513225	0.00806926	0.00664136
RPE	Volume of grey matter in Crus I Cerebellum (L)	Cerebellum	10.9 (-9.23, 31.02)	0.288533	0.0136743	0.0174995
RPE	Volume of grey matter in Crus I Cerebellum (vermis)	Cerebellum	0 (-0.02, 0.02)	0.900614	0.00188226	0.000242311
RPE	Volume of grey matter in Crus I Cerebellum (R)	Cerebellum	14.51 (-6.71, 35.74)	0.180183	0.0172696	0.0279013
RPE	Volume of grey matter in Crus II Cerebellum (L)	Cerebellum	0.89 (-14.09, 15.88)	0.906898	0.00176507	0.000212502
RPE	Volume of grey matter in Crus II Cerebellum (vermis)	Cerebellum	-0.84 (-1.86, 0.18)	0.106214	-0.0196741	0.0405365
RPE	Volume of grey matter in Crus II Cerebellum (R)	Cerebellum	-0.92 (-15.44, 13.59)	0.900823	-0.00142356	0.000241288
RPE	Volume of grey matter in VIIb Cerebellum (L)	Cerebellum	3.25 (-5.01, 11.51)	0.439925	0.0094756	0.00926668
RPE	Volume of grey matter in VIIb Cerebellum (vermis)	Cerebellum	-0.11 (-0.48, 0.25)	0.548795	-0.00694925	0.00558488
RPE	Volume of grey matter in VIIb Cerebellum (R)	Cerebellum	1.72 (-6.85, 10.29)	0.693409	0.00483394	0.00241463
RPE	Volume of grey matter in VIIIa Cerebellum (L)	Cerebellum	4.94 (-3.64, 13.52)	0.259007	0.0138157	0.0197923
RPE	Volume of grey matter in VIIIa Cerebellum (vermis)	Cerebellum	-0.42 (-2.61, 1.77)	0.708166	-0.00422778	0.00217686
RPE	Volume of grey matter in VIIIa Cerebellum (R)	Cerebellum	0.48 (-8.66, 9.62)	0.918439	0.00128672	0.000162913
RPE	Volume of grey matter in VIIIb Cerebellum (L)	Cerebellum	-2.16 (-8.45, 4.13)	0.501434	-0.00847461	0.00702066
RPE	Volume of grey matter in VIIIb Cerebellum (vermis)	Cerebellum	-0.26 (-1.35, 0.83)	0.637921	-0.00557929	0.00344081
RPE	Volume of grey matter in VIIIb Cerebellum (R)	Cerebellum	-2.56 (-9.45, 4.33)	0.466714	-0.00897069	0.00823001
RPE	Volume of grey matter in IX Cerebellum (L)	Cerebellum	-7.13 (-12.17, -2.09)	0.00560443	-0.0344933	0.119144
RPE	Volume of grey matter in IX Cerebellum (vermis)	Cerebellum	-1.39 (-2.53, -0.26)	0.0161307	-0.0299106	0.0898931
RPE	Volume of grey matter in IX Cerebellum (R)	Cerebellum	-7.08 (-12.65, -1.52)	0.0126349	-0.030933	0.0965822
RPE	Volume of grey matter in X Cerebellum (L)	Cerebellum	0.43 (-0.53, 1.39)	0.381451	0.0107442	0.0119005
RPE	Volume of grey matter in X Cerebellum (vermis)	Cerebellum	0 (-0.59, 0.59)	0.992085	0.000515081	1.52902e-06
RPE	Volume of grey matter in X Cerebellum (R)	Cerebellum	0.71 (-0.27, 1.7)	0.154542	0.0177463	0.0314848
RPE	Volume of thalamus (L)	Others	5.1 (-2.97, 13.17)	0.215432	0.0154397	0.0238384
RPE	Volume of thalamus (R)	Others	6.15 (-1.52, 13.81)	0.115874	0.0195965	0.0384021
RPE	Volume of grey matter in Thalamus (L)	Others	-3.94 (-7.53, -0.36)	0.0310628	-0.0263442	0.0722102
RPE	Volume of grey matter in Thalamus (R)	Others	-5.49 (-9.09, -1.89)	0.00279028	-0.0368204	0.138795
RPE	Volume of caudate (L)	Others	-2.82 (-7.49, 1.85)	0.236353	-0.0147591	0.021783
RPE	Volume of caudate (R)	Others	-3.9 (-8.76, 0.97)	0.116393	-0.0195686	0.038293
RPE	Volume of grey matter in Caudate (L)	Others	-9.69 (-17.58, -1.8)	0.0160298	-0.030401	0.0900643
RPE	Volume of grey matter in Caudate (R)	Others	-10.72 (-19.05, -2.4)	0.0116152	-0.0315829	0.0988974
RPE	Volume of putamen (L)	Others	5.95 (-0.9, 12.8)	0.0888752	0.0212042	0.044962
RPE	Volume of putamen (R)	Others	5 (-1.44, 11.43)	0.128017	0.0189689	0.0359818
RPE	Volume of grey matter in Putamen (L)	Others	0.65 (-4.44, 5.73)	0.803377	0.00292529	0.000963104
RPE	Volume of grey matter in Putamen (R)	Others	-0.93 (-6.5, 4.64)	0.743676	-0.0041915	0.00166116
RPE	Volume of pallidum (L)	Others	0.5 (-2.31, 3.3)	0.72963	0.00430793	0.00185583
RPE	Volume of pallidum (R)	Others	1.98 (-0.88, 4.84)	0.174852	0.0169103	0.028596
RPE	Volume of grey matter in Pallidum (L)	Others	-0.29 (-0.75, 0.18)	0.223214	-0.0152607	0.0230469
RPE	Volume of grey matter in Pallidum (R)	Others	-0.4 (-0.92, 0.12)	0.133353	-0.0187223	0.0349979
RPE	Volume of accumbens (L)	Others	0.89 (-0.58, 2.36)	0.235187	0.0147958	0.0218917
RPE	Volume of accumbens (R)	Others	1.94 (0.56, 3.33)	0.00605241	0.0342042	0.116993
RPE	Volume of grey matter in Ventral Striatum (L)	Others	1.35 (0, 2.7)	0.0505942	0.0246295	0.0593571
RPE	Volume of grey matter in Ventral Striatum (R)	Others	1.7 (0.38, 3.02)	0.011336	0.0316514	0.0995678
RPE	Volume of hippocampus (L)	Others	-0.07 (-6.29, 6.15)	0.982489	-0.000273577	7.48444e-06
RPE	Volume of hippocampus (R)	Others	2.65 (-3.4, 8.71)	0.390083	0.0107125	0.0114758
RPE	Volume of grey matter in Hippocampus (L)	Others	-1.63 (-6.43, 3.18)	0.507663	-0.00779695	0.0068184
RPE	Volume of grey matter in Hippocampus (R)	Others	-0.93 (-5.89, 4.04)	0.714317	-0.00423629	0.0020819
RPE	Volume of amygdala (L)	Others	-0.88 (-3.88, 2.11)	0.562723	-0.00721438	0.00520473
RPE	Volume of amygdala (R)	Others	0.78 (-2.52, 4.08)	0.642996	0.00577743	0.00333787
RPE	Volume of grey matter in Amygdala (L)	Others	1.94 (-0.75, 4.62)	0.157024	0.0179301	0.0311091
RPE	Volume of grey matter in Amygdala (R)	Others	1.31 (-1.68, 4.3)	0.390534	0.0109072	0.011454
RPE	Volume of grey matter in Parahippocampal Gyrus, anterior division (L)	Others	1.83 (-2.81, 6.46)	0.440495	0.00993902	0.00924362
RPE	Volume of grey matter in Parahippocampal Gyrus, anterior division (R)	Others	2.51 (-2.36, 7.38)	0.311824	0.0125753	0.0158915
RPE	Volume of grey matter in Parahippocampal Gyrus, posterior division (L)	Others	0.23 (-2.45, 2.9)	0.868171	0.0023257	0.000428028
RPE	Volume of grey matter in Parahippocampal Gyrus, posterior division (R)	Others	0.5 (-1.73, 2.72)	0.660036	0.00563046	0.00300593
RPE	Volume of grey matter in Subcallosal Cortex (L)	Others	1.52 (-2.39, 5.44)	0.445163	0.00968591	0.00905635
RPE	Volume of grey matter in Subcallosal Cortex (R)	Others	-0.96 (-4.36, 2.44)	0.580477	-0.00672744	0.00474569
RPE	Volume of grey matter in Paracingulate Gyrus (L)	Others	6.21 (-3.14, 15.55)	0.192789	0.0162846	0.0263489
RPE	Volume of grey matter in Paracingulate Gyrus (R)	Others	4.84 (-4.95, 14.63)	0.332583	0.012016	0.0145847
RPE	Volume of grey matter in Cingulate Gyrus, anterior division (L)	Others	-8.23 (-19.71, 3.24)	0.159626	-0.0173498	0.0307227
RPE	Volume of grey matter in Cingulate Gyrus, anterior division (R)	Others	-12.38 (-24.85, 0.09)	0.0517534	-0.0240633	0.0587681
RPE	Volume of grey matter in Cingulate Gyrus, posterior division (L)	Others	5.1 (-1.96, 12.15)	0.156991	0.017632	0.0311142
RPE	Volume of grey matter in Cingulate Gyrus, posterior division (R)	Others	4.93 (-2.32, 12.17)	0.182601	0.0164689	0.0275939
RPE	Volume of grey matter in Insular Cortex (L)	Others	-2.26 (-8.83, 4.31)	0.499529	-0.0081497	0.00708337
RPE	Volume of grey matter in Insular Cortex (R)	Others	-1.85 (-8.4, 4.69)	0.579053	-0.00683526	0.00478148
RPE	Volume of grey matter in Central Opercular Cortex (L)	Others	6.81 (0.44, 13.17)	0.036042	0.0255605	0.068261
RPE	Volume of grey matter in Central Opercular Cortex (R)	Others	4.56 (-1.98, 11.1)	0.171863	0.0167453	0.0289963
RPE	Volume of grey matter in Brain-Stem	Others	8.22 (-1.78, 18.23)	0.107163	0.0205048	0.0403177
Total Macular Thickness	Volume of grey matter in Frontal Pole (L)	Frontal	18.39 (12.76, 24.02)	1.60561e-10	0.0796925	0.63336
Total Macular Thickness	Volume of grey matter in Frontal Pole (R)	Frontal	20.82 (14.56, 27.08)	7.57456e-11	0.08135	0.656033
Total Macular Thickness	Volume of grey matter in Superior Frontal Gyrus (L)	Frontal	6.37 (2.15, 10.58)	0.00308418	0.0360593	0.135959
Total Macular Thickness	Volume of grey matter in Superior Frontal Gyrus (R)	Frontal	3.97 (0.21, 7.74)	0.0385552	0.0254241	0.0664792
Total Macular Thickness	Volume of grey matter in Middle Frontal Gyrus (L)	Frontal	4.63 (0.48, 8.77)	0.0285855	0.0275898	0.074429
Total Macular Thickness	Volume of grey matter in Middle Frontal Gyrus (R)	Frontal	4 (0.08, 7.92)	0.0455402	0.0249906	0.0621033
Total Macular Thickness	Volume of grey matter in Inferior Frontal Gyrus, pars triangularis (L)	Frontal	1.45 (-0.09, 2.99)	0.064809	0.0233741	0.0529625
Total Macular Thickness	Volume of grey matter in Inferior Frontal Gyrus, pars triangularis (R)	Frontal	-0.06 (-1.38, 1.27)	0.932653	-0.00143615	0.000110952
Total Macular Thickness	Volume of grey matter in Inferior Frontal Gyrus, pars opercularis (L)	Frontal	2.48 (1.09, 3.88)	0.000492742	0.0430318	0.18848
Total Macular Thickness	Volume of grey matter in Inferior Frontal Gyrus, pars opercularis (R)	Frontal	0.57 (-0.81, 1.95)	0.415864	0.0096705	0.0102841
Total Macular Thickness	Volume of grey matter in Precentral Gyrus (L)	Frontal	7.98 (3.77, 12.2)	0.000204553	0.0462514	0.213999
Total Macular Thickness	Volume of grey matter in Precentral Gyrus (R)	Frontal	8.53 (4.38, 12.69)	5.75374e-05	0.0498988	0.251095
Total Macular Thickness	Volume of grey matter in Frontal Medial Cortex (L)	Frontal	1.11 (0.3, 1.93)	0.00767562	0.0327479	0.110366
Total Macular Thickness	Volume of grey matter in Frontal Medial Cortex (R)	Frontal	0.73 (-0.11, 1.57)	0.087132	0.0212881	0.0454581
Total Macular Thickness	Volume of grey matter in Juxtapositional Lobule Cortex (formerly Supplementary Motor Cortex) (L)	Frontal	1.51 (0.1, 2.92)	0.0354961	0.025601	0.0686651
Total Macular Thickness	Volume of grey matter in Juxtapositional Lobule Cortex (formerly Supplementary Motor Cortex) (R)	Frontal	2.56 (1.15, 3.98)	0.000396858	0.0432755	0.194744
Total Macular Thickness	Volume of grey matter in Frontal Orbital Cortex (L)	Frontal	2.59 (0.68, 4.49)	0.00774399	0.0338096	0.110119
Total Macular Thickness	Volume of grey matter in Frontal Orbital Cortex (R)	Frontal	3.67 (1.94, 5.4)	3.23724e-05	0.0523262	0.268003
Total Macular Thickness	Volume of grey matter in Frontal Operculum Cortex (L)	Frontal	1.52 (0.85, 2.18)	7.82005e-06	0.0554496	0.309957
Total Macular Thickness	Volume of grey matter in Frontal Operculum Cortex (R)	Frontal	0.93 (0.3, 1.55)	0.00358252	0.0354139	0.131726
Total Macular Thickness	Volume of grey matter in Temporal Pole (L)	Temporal	4.96 (1.99, 7.93)	0.00105226	0.0415515	0.166618
Total Macular Thickness	Volume of grey matter in Temporal Pole (R)	Temporal	5.54 (2.63, 8.45)	0.000189016	0.0472775	0.2163
Total Macular Thickness	Volume of grey matter in Superior Temporal Gyrus, anterior division (L)	Temporal	1.44 (0.72, 2.17)	0.000102469	0.0475146	0.23418
Total Macular Thickness	Volume of grey matter in Superior Temporal Gyrus, anterior division (R)	Temporal	1.84 (1.1, 2.57)	1.03321e-06	0.0596454	0.370093
Total Macular Thickness	Volume of grey matter in Superior Temporal Gyrus, posterior division (L)	Temporal	3.72 (2.52, 4.91)	1.12094e-09	0.0759589	0.574777
Total Macular Thickness	Volume of grey matter in Superior Temporal Gyrus, posterior division (R)	Temporal	2.6 (1.3, 3.89)	8.35285e-05	0.0486364	0.240163
Total Macular Thickness	Volume of grey matter in Middle Temporal Gyrus, anterior division (L)	Temporal	1.44 (0.51, 2.38)	0.00246366	0.0375588	0.142327
Total Macular Thickness	Volume of grey matter in Middle Temporal Gyrus, anterior division (R)	Temporal	1.45 (0.68, 2.22)	0.000235936	0.0465084	0.209844
Total Macular Thickness	Volume of grey matter in Middle Temporal Gyrus, posterior division (L)	Temporal	5.13 (3.08, 7.19)	9.76613e-07	0.0607448	0.371772
Total Macular Thickness	Volume of grey matter in Middle Temporal Gyrus, posterior division (R)	Temporal	4.73 (2.66, 6.8)	7.41646e-06	0.0555155	0.311526
Total Macular Thickness	Volume of grey matter in Middle Temporal Gyrus, temporooccipital part (L)	Temporal	3.2 (1.26, 5.13)	0.00121677	0.0408365	0.162452
Total Macular Thickness	Volume of grey matter in Middle Temporal Gyrus, temporooccipital part (R)	Temporal	5.15 (2.92, 7.39)	6.25096e-06	0.0563639	0.316592
Total Macular Thickness	Volume of grey matter in Inferior Temporal Gyrus, anterior division (L)	Temporal	1.42 (0.64, 2.19)	0.000357976	0.0445761	0.197733
Total Macular Thickness	Volume of grey matter in Inferior Temporal Gyrus, anterior division (R)	Temporal	0.23 (-0.48, 0.94)	0.525888	0.00862399	0.00625057
Total Macular Thickness	Volume of grey matter in Inferior Temporal Gyrus, posterior division (L)	Temporal	3.42 (1.59, 5.25)	0.00025064	0.0449822	0.208085
Total Macular Thickness	Volume of grey matter in Inferior Temporal Gyrus, posterior division (R)	Temporal	2.06 (0.24, 3.87)	0.0261133	0.0274193	0.0768523
Total Macular Thickness	Volume of grey matter in Inferior Temporal Gyrus, temporooccipital part (L)	Temporal	1.32 (-0.19, 2.82)	0.0868737	0.0213309	0.0455326
Total Macular Thickness	Volume of grey matter in Inferior Temporal Gyrus, temporooccipital part (R)	Temporal	2.28 (0.47, 4.1)	0.0137647	0.0302508	0.0942316
Total Macular Thickness	Volume of grey matter in Temporal Fusiform Cortex, anterior division (L)	Temporal	0.96 (0.35, 1.57)	0.00193836	0.0393602	0.149147
Total Macular Thickness	Volume of grey matter in Temporal Fusiform Cortex, anterior division (R)	Temporal	0.73 (0.2, 1.27)	0.00677527	0.0347359	0.113842
Total Macular Thickness	Volume of grey matter in Temporal Fusiform Cortex, posterior division (L)	Temporal	2.72 (1.44, 4)	3.09294e-05	0.0510505	0.269346
Total Macular Thickness	Volume of grey matter in Temporal Fusiform Cortex, posterior division (R)	Temporal	2.16 (1.07, 3.24)	0.000100986	0.0487941	0.234606
Total Macular Thickness	Volume of grey matter in Planum Polare (L)	Temporal	1.43 (0.9, 1.96)	1.49047e-07	0.0649989	0.427913
Total Macular Thickness	Volume of grey matter in Planum Polare (R)	Temporal	1.97 (1.43, 2.51)	7.33341e-13	0.0886223	0.796206
Total Macular Thickness	Volume of grey matter in Heschl's Gyrus (includes H1 and H2) (L)	Temporal	1.77 (1.12, 2.42)	8.30471e-08	0.0670281	0.445423
Total Macular Thickness	Volume of grey matter in Heschl's Gyrus (includes H1 and H2) (R)	Temporal	1.65 (1.17, 2.14)	3.23569e-11	0.0824802	0.681715
Total Macular Thickness	Volume of grey matter in Planum Temporale (L)	Temporal	2.36 (1.23, 3.49)	4.60929e-05	0.0508552	0.257609
Total Macular Thickness	Volume of grey matter in Planum Temporale (R)	Temporal	1.67 (0.94, 2.4)	7.78183e-06	0.0556843	0.310102
Total Macular Thickness	Volume of grey matter in Postcentral Gyrus (L)	Parietal	10 (6.15, 13.85)	3.70285e-07	0.0634242	0.400707
Total Macular Thickness	Volume of grey matter in Postcentral Gyrus (R)	Parietal	9.79 (5.98, 13.59)	4.6892e-07	0.0628724	0.393655
Total Macular Thickness	Volume of grey matter in Superior Parietal Lobule (L)	Parietal	4.71 (2.3, 7.11)	0.000124928	0.0464976	0.228385
Total Macular Thickness	Volume of grey matter in Superior Parietal Lobule (R)	Parietal	2.71 (0.39, 5.04)	0.0222571	0.02784	0.0811536
Total Macular Thickness	Volume of grey matter in Supramarginal Gyrus, anterior division (L)	Parietal	1.6 (-0.03, 3.24)	0.0546267	0.0231242	0.0573663
Total Macular Thickness	Volume of grey matter in Supramarginal Gyrus, anterior division (R)	Parietal	1.11 (-0.48, 2.7)	0.169983	0.0170789	0.0292522
Total Macular Thickness	Volume of grey matter in Supramarginal Gyrus, posterior division (L)	Parietal	1.92 (-0.2, 4.05)	0.0759241	0.0219846	0.0489286
Total Macular Thickness	Volume of grey matter in Supramarginal Gyrus, posterior division (R)	Parietal	2.91 (0.27, 5.55)	0.0306046	0.027512	0.0726063
Total Macular Thickness	Volume of grey matter in Angular Gyrus (L)	Parietal	0.98 (-1.02, 2.98)	0.335957	0.0122059	0.0143825
Total Macular Thickness	Volume of grey matter in Angular Gyrus (R)	Parietal	6.01 (3.25, 8.77)	2.05241e-05	0.0533144	0.281434
Total Macular Thickness	Volume of grey matter in Precuneous Cortex (L)	Parietal	6.86 (3.86, 9.86)	7.32487e-06	0.0551699	0.311895
Total Macular Thickness	Volume of grey matter in Precuneous Cortex (R)	Parietal	8.93 (5.7, 12.15)	6.16188e-08	0.0677017	0.454365
Total Macular Thickness	Volume of grey matter in Parietal Operculum Cortex (L)	Parietal	1.82 (0.75, 2.89)	0.000864489	0.0413316	0.172265
Total Macular Thickness	Volume of grey matter in Parietal Operculum Cortex (R)	Parietal	2.17 (1.18, 3.16)	1.7906e-05	0.0536043	0.285461
Total Macular Thickness	Volume of grey matter in Lateral Occipital Cortex, superior division (L)	Occipital	13.09 (7.56, 18.61)	3.48859e-06	0.0581748	0.333895
Total Macular Thickness	Volume of grey matter in Lateral Occipital Cortex, superior division (R)	Occipital	11.8 (6.32, 17.27)	2.43934e-05	0.0521418	0.27634
Total Macular Thickness	Volume of grey matter in Lateral Occipital Cortex, inferior division (L)	Occipital	5.24 (2.33, 8.15)	0.000412692	0.0444161	0.193611
Total Macular Thickness	Volume of grey matter in Lateral Occipital Cortex, inferior division (R)	Occipital	8.13 (5.04, 11.23)	2.682e-07	0.0641391	0.410344
Total Macular Thickness	Volume of grey matter in Intracalcarine Cortex (L)	Occipital	4.73 (3.21, 6.26)	1.29906e-09	0.075498	0.570335
Total Macular Thickness	Volume of grey matter in Intracalcarine Cortex (R)	Occipital	5.3 (3.84, 6.77)	1.35724e-12	0.0886073	0.777582
Total Macular Thickness	Volume of grey matter in Cuneal Cortex (L)	Occipital	1.61 (0.62, 2.59)	0.00146933	0.0391438	0.157053
Total Macular Thickness	Volume of grey matter in Cuneal Cortex (R)	Occipital	1.61 (0.49, 2.74)	0.00504683	0.0349062	0.122082
Total Macular Thickness	Volume of grey matter in Lingual Gyrus (L)	Occipital	2.84 (0.99, 4.68)	0.00260316	0.0375233	0.140764
Total Macular Thickness	Volume of grey matter in Lingual Gyrus (R)	Occipital	4.3 (2.42, 6.18)	7.56681e-06	0.0550852	0.310932
Total Macular Thickness	Volume of grey matter in Temporal Occipital Fusiform Cortex (L)	Occipital	1.95 (0.83, 3.07)	0.000665356	0.0425896	0.179806
Total Macular Thickness	Volume of grey matter in Temporal Occipital Fusiform Cortex (R)	Occipital	1.54 (0.14, 2.95)	0.0316823	0.0265084	0.0716842
Total Macular Thickness	Volume of grey matter in Occipital Fusiform Gyrus (L)	Occipital	3.68 (2.2, 5.17)	1.22493e-06	0.0603868	0.365022
Total Macular Thickness	Volume of grey matter in Occipital Fusiform Gyrus (R)	Occipital	2.86 (1.35, 4.36)	0.000196412	0.0460208	0.215182
Total Macular Thickness	Volume of grey matter in Supracalcarine Cortex (L)	Occipital	0.49 (0.21, 0.78)	0.000639343	0.0427246	0.180956
Total Macular Thickness	Volume of grey matter in Supracalcarine Cortex (R)	Occipital	0.88 (0.49, 1.27)	8.66735e-06	0.0556515	0.306911
Total Macular Thickness	Volume of grey matter in Occipital Pole (L)	Occipital	9.1 (5.66, 12.54)	2.28352e-07	0.0642834	0.415152
Total Macular Thickness	Volume of grey matter in Occipital Pole (R)	Occipital	8.23 (5.03, 11.42)	4.68764e-07	0.0617761	0.393665
Total Macular Thickness	Volume of grey matter in I-IV Cerebellum (L)	Cerebellum	1.04 (0.29, 1.78)	0.00633558	0.0339824	0.115715
Total Macular Thickness	Volume of grey matter in I-IV Cerebellum (R)	Cerebellum	1.37 (0.56, 2.17)	0.000910794	0.0417877	0.170765
Total Macular Thickness	Volume of grey matter in V Cerebellum (L)	Cerebellum	1.85 (0.87, 2.82)	0.000215681	0.0457753	0.212456
Total Macular Thickness	Volume of grey matter in V Cerebellum (R)	Cerebellum	1.85 (0.9, 2.81)	0.000148123	0.0473303	0.223411
Total Macular Thickness	Volume of grey matter in VI Cerebellum (L)	Cerebellum	7.95 (5.29, 10.61)	4.63746e-09	0.0731511	0.532036
Total Macular Thickness	Volume of grey matter in VI Cerebellum (vermis)	Cerebellum	0.63 (-0.04, 1.29)	0.0649003	0.022644	0.0529264
Total Macular Thickness	Volume of grey matter in VI Cerebellum (R)	Cerebellum	6.97 (4.38, 9.56)	1.3359e-07	0.0655132	0.431189
Total Macular Thickness	Volume of grey matter in Crus I Cerebellum (L)	Cerebellum	12.19 (7.95, 16.44)	1.85804e-08	0.0698588	0.490327
Total Macular Thickness	Volume of grey matter in Crus I Cerebellum (vermis)	Cerebellum	0 (0, 0)	0.988304	-2.36942e-05	3.33866e-06
Total Macular Thickness	Volume of grey matter in Crus I Cerebellum (R)	Cerebellum	11.57 (7.09, 16.05)	4.21971e-07	0.0627129	0.396805
Total Macular Thickness	Volume of grey matter in Crus II Cerebellum (L)	Cerebellum	9.03 (5.87, 12.19)	2.23446e-08	0.0702006	0.484789
Total Macular Thickness	Volume of grey matter in Crus II Cerebellum (vermis)	Cerebellum	0.22 (0, 0.43)	0.0471363	0.024891	0.0612027
Total Macular Thickness	Volume of grey matter in Crus II Cerebellum (R)	Cerebellum	9.33 (6.27, 12.39)	2.40869e-09	0.0744751	0.551746
Total Macular Thickness	Volume of grey matter in VIIb Cerebellum (L)	Cerebellum	4.79 (3.05, 6.53)	7.28488e-08	0.067103	0.449348
Total Macular Thickness	Volume of grey matter in VIIb Cerebellum (vermis)	Cerebellum	0.14 (0.07, 0.22)	0.000272496	0.04568	0.205654
Total Macular Thickness	Volume of grey matter in VIIb Cerebellum (R)	Cerebellum	5.44 (3.63, 7.24)	3.87917e-09	0.0730271	0.537406
Total Macular Thickness	Volume of grey matter in VIIIa Cerebellum (L)	Cerebellum	5.86 (4.05, 7.67)	2.21818e-10	0.0786992	0.623611
Total Macular Thickness	Volume of grey matter in VIIIa Cerebellum (vermis)	Cerebellum	1.2 (0.74, 1.66)	3.75463e-07	0.0632535	0.400292
Total Macular Thickness	Volume of grey matter in VIIIa Cerebellum (R)	Cerebellum	6.17 (4.25, 8.1)	3.59426e-10	0.0776359	0.609055
Total Macular Thickness	Volume of grey matter in VIIIb Cerebellum (L)	Cerebellum	3.19 (1.87, 4.52)	2.41643e-06	0.0582324	0.344806
Total Macular Thickness	Volume of grey matter in VIIIb Cerebellum (vermis)	Cerebellum	0.69 (0.46, 0.92)	3.35765e-09	0.0732195	0.54175
Total Macular Thickness	Volume of grey matter in VIIIb Cerebellum (R)	Cerebellum	3.43 (1.98, 4.89)	3.77793e-06	0.0572503	0.331529
Total Macular Thickness	Volume of grey matter in IX Cerebellum (L)	Cerebellum	2.17 (1.1, 3.23)	6.76999e-05	0.0487523	0.246322
Total Macular Thickness	Volume of grey matter in IX Cerebellum (vermis)	Cerebellum	0.29 (0.05, 0.53)	0.0187462	0.0286664	0.0858024
Total Macular Thickness	Volume of grey matter in IX Cerebellum (R)	Cerebellum	2.83 (1.65, 4)	2.43752e-06	0.0582163	0.344547
Total Macular Thickness	Volume of grey matter in X Cerebellum (L)	Cerebellum	0.35 (0.15, 0.55)	0.000668856	0.0434519	0.179654
Total Macular Thickness	Volume of grey matter in X Cerebellum (vermis)	Cerebellum	0.16 (0.04, 0.29)	0.0105106	0.0320908	0.101653
Total Macular Thickness	Volume of grey matter in X Cerebellum (R)	Cerebellum	0.17 (-0.04, 0.37)	0.118883	0.0205237	0.0377771
Total Macular Thickness	Volume of thalamus (L)	Others	6.66 (4.97, 8.36)	1.6377e-14	0.0954625	0.911309
Total Macular Thickness	Volume of thalamus (R)	Others	6.75 (5.14, 8.37)	2.50844e-16	0.101879	1.03794
Total Macular Thickness	Volume of grey matter in Thalamus (L)	Others	-0.6 (-1.36, 0.16)	0.120302	-0.0185916	0.0374882
Total Macular Thickness	Volume of grey matter in Thalamus (R)	Others	-1.33 (-2.09, -0.57)	0.000593144	-0.0416184	0.183121
Total Macular Thickness	Volume of caudate (L)	Others	2.17 (1.18, 3.16)	1.63703e-05	0.0536757	0.288108
Total Macular Thickness	Volume of caudate (R)	Others	2.29 (1.26, 3.32)	1.2555e-05	0.0544012	0.295949
Total Macular Thickness	Volume of grey matter in Caudate (L)	Others	-1.91 (-3.58, -0.24)	0.0247376	-0.0287617	0.0783064
Total Macular Thickness	Volume of grey matter in Caudate (R)	Others	-2.05 (-3.81, -0.29)	0.0224445	-0.0287822	0.0809273
Total Macular Thickness	Volume of putamen (L)	Others	5.3 (3.85, 6.74)	6.77745e-13	0.089364	0.798592
Total Macular Thickness	Volume of putamen (R)	Others	4.82 (3.46, 6.17)	3.48019e-12	0.0865507	0.749102
Total Macular Thickness	Volume of grey matter in Putamen (L)	Others	0.7 (-0.37, 1.78)	0.200177	0.016575	0.0254933
Total Macular Thickness	Volume of grey matter in Putamen (R)	Others	1.62 (0.45, 2.8)	0.00683139	0.0342968	0.113612
Total Macular Thickness	Volume of pallidum (L)	Others	1.63 (1.04, 2.23)	6.53019e-08	0.0672774	0.452625
Total Macular Thickness	Volume of pallidum (R)	Others	1.92 (1.32, 2.53)	4.49771e-10	0.0776076	0.602295
Total Macular Thickness	Volume of grey matter in Pallidum (L)	Others	0.04 (-0.06, 0.14)	0.448119	0.010038	0.00893931
Total Macular Thickness	Volume of grey matter in Pallidum (R)	Others	-0.02 (-0.13, 0.09)	0.769595	-0.00338627	0.00133291
Total Macular Thickness	Volume of accumbens (L)	Others	1.24 (0.93, 1.55)	4.51183e-15	0.0974867	0.950366
Total Macular Thickness	Volume of accumbens (R)	Others	1.29 (1, 1.58)	4.79074e-18	0.107607	1.15793
Total Macular Thickness	Volume of grey matter in Ventral Striatum (L)	Others	1.11 (0.83, 1.4)	2.13265e-14	0.095465	0.90331
Total Macular Thickness	Volume of grey matter in Ventral Striatum (R)	Others	1.15 (0.87, 1.43)	4.8792e-16	0.101815	1.01777
Total Macular Thickness	Volume of hippocampus (L)	Others	3.56 (2.25, 4.87)	1.07463e-07	0.0661592	0.437704
Total Macular Thickness	Volume of hippocampus (R)	Others	4.01 (2.73, 5.28)	7.78467e-10	0.076535	0.585761
Total Macular Thickness	Volume of grey matter in Hippocampus (L)	Others	2.09 (1.07, 3.1)	5.74e-05	0.0499595	0.251165
Total Macular Thickness	Volume of grey matter in Hippocampus (R)	Others	2.21 (1.16, 3.26)	3.60748e-05	0.0518285	0.264816
Total Macular Thickness	Volume of amygdala (L)	Others	0.24 (-0.4, 0.87)	0.465304	0.00910066	0.0082822
Total Macular Thickness	Volume of amygdala (R)	Others	0 (-0.7, 0.7)	0.99402	-9.34251e-05	8.72824e-07
Total Macular Thickness	Volume of grey matter in Amygdala (L)	Others	1.77 (1.21, 2.34)	8.4705e-10	0.0771125	0.583217
Total Macular Thickness	Volume of grey matter in Amygdala (R)	Others	2.06 (1.43, 2.69)	1.7289e-10	0.0802216	0.631128
Total Macular Thickness	Volume of grey matter in Parahippocampal Gyrus, anterior division (L)	Others	0.77 (-0.21, 1.75)	0.125839	0.0196959	0.0363967
Total Macular Thickness	Volume of grey matter in Parahippocampal Gyrus, anterior division (R)	Others	1.86 (0.83, 2.89)	0.000384875	0.0448312	0.195633
Total Macular Thickness	Volume of grey matter in Parahippocampal Gyrus, posterior division (L)	Others	0.97 (0.41, 1.54)	0.000756987	0.0412659	0.176087
Total Macular Thickness	Volume of grey matter in Parahippocampal Gyrus, posterior division (R)	Others	0.65 (0.18, 1.12)	0.00650809	0.0336964	0.114965
Total Macular Thickness	Volume of grey matter in Subcallosal Cortex (L)	Others	1.59 (0.76, 2.42)	0.000165422	0.0468503	0.220188
Total Macular Thickness	Volume of grey matter in Subcallosal Cortex (R)	Others	1.03 (0.31, 1.75)	0.00484887	0.0350266	0.123205
Total Macular Thickness	Volume of grey matter in Paracingulate Gyrus (L)	Others	5.72 (3.75, 7.69)	1.30896e-08	0.0706592	0.500847
Total Macular Thickness	Volume of grey matter in Paracingulate Gyrus (R)	Others	7.5 (5.44, 9.56)	1.06646e-12	0.0883219	0.784876
Total Macular Thickness	Volume of grey matter in Cingulate Gyrus, anterior division (L)	Others	-0.99 (-3.41, 1.44)	0.426054	-0.00987525	0.00984271
Total Macular Thickness	Volume of grey matter in Cingulate Gyrus, anterior division (R)	Others	-1.09 (-3.73, 1.55)	0.418401	-0.0104366	0.0101728
Total Macular Thickness	Volume of grey matter in Cingulate Gyrus, posterior division (L)	Others	1.55 (0.06, 3.05)	0.0410921	0.0257672	0.0648001
Total Macular Thickness	Volume of grey matter in Cingulate Gyrus, posterior division (R)	Others	2.53 (1, 4.06)	0.00117735	0.0409563	0.163395
Total Macular Thickness	Volume of grey matter in Insular Cortex (L)	Others	4.38 (3, 5.77)	5.83003e-10	0.0768944	0.594474
Total Macular Thickness	Volume of grey matter in Insular Cortex (R)	Others	4.03 (2.65, 5.41)	1.12508e-08	0.0704959	0.505394
Total Macular Thickness	Volume of grey matter in Central Opercular Cortex (L)	Others	4.31 (2.97, 5.65)	3.16248e-10	0.077715	0.612914
Total Macular Thickness	Volume of grey matter in Central Opercular Cortex (R)	Others	4.71 (3.33, 6.09)	2.19809e-11	0.082581	0.693395
Total Macular Thickness	Volume of grey matter in Brain-Stem	Others	4.56 (2.45, 6.67)	2.36239e-05	0.0525669	0.277285

## Sheet: eTable 4
Retinal Metric, µm	Brain IDP, mm3	Lobe	Coefficient (95% CI)	P value	R-squared (%)
mRNFL	Volume of grey matter in Frontal Pole (L)	Frontal	4.23 (-9.55 to 18.02)	0.547339	19.147
mRNFL	Volume of grey matter in Frontal Pole (R)	Frontal	16.72 (1.39 to 32.06)	0.0325118	19.2045
mRNFL	Volume of grey matter in Superior Frontal Gyrus (L)	Frontal	0.28 (-10.76 to 11.34)	0.959395	6.97225
mRNFL	Volume of grey matter in Superior Frontal Gyrus (R)	Frontal	0.28 (-9.69 to 10.26)	0.955673	4.67312
mRNFL	Volume of grey matter in Middle Frontal Gyrus (L)	Frontal	7.19 (-3.71 to 18.11)	0.196208	5.9183
mRNFL	Volume of grey matter in Middle Frontal Gyrus (R)	Frontal	2.09 (-8.21 to 12.41)	0.689939	6.19041
mRNFL	Volume of grey matter in Inferior Frontal Gyrus, pars triangularis (L)	Frontal	-2.14 (-6.2 to 1.92)	0.301457	5.41578
mRNFL	Volume of grey matter in Inferior Frontal Gyrus, pars triangularis (R)	Frontal	1.8 (-1.68 to 5.3)	0.310868	5.33348
mRNFL	Volume of grey matter in Inferior Frontal Gyrus, pars opercularis (L)	Frontal	1.72 (-1.9 to 5.34)	0.352494	8.677
mRNFL	Volume of grey matter in Inferior Frontal Gyrus, pars opercularis (R)	Frontal	-0.12 (-3.74 to 3.49)	0.944594	6.59921
mRNFL	Volume of grey matter in Precentral Gyrus (L)	Frontal	-6.46 (-16.8 to 3.87)	0.220387	18.5373
mRNFL	Volume of grey matter in Precentral Gyrus (R)	Frontal	-8.3 (-18.58 to 1.96)	0.113008	17.2649
mRNFL	Volume of grey matter in Frontal Medial Cortex (L)	Frontal	-0.32 (-2.43 to 1.79)	0.766775	9.46531
mRNFL	Volume of grey matter in Frontal Medial Cortex (R)	Frontal	-0.6 (-2.78 to 1.57)	0.587581	8.6752
mRNFL	Volume of grey matter in Juxtapositional Lobule Cortex (formerly Supplementary Motor Cortex) (L)	Frontal	-0.28 (-4 to 3.42)	0.879512	5.53905
mRNFL	Volume of grey matter in Juxtapositional Lobule Cortex (formerly Supplementary Motor Cortex) (R)	Frontal	-1.02 (-4.75 to 2.7)	0.590321	6.4044
mRNFL	Volume of grey matter in Frontal Orbital Cortex (L)	Frontal	-1.26 (-6.02 to 3.49)	0.603676	15.2608
mRNFL	Volume of grey matter in Frontal Orbital Cortex (R)	Frontal	-0.63 (-4.94 to 3.67)	0.774147	16.2055
mRNFL	Volume of grey matter in Frontal Operculum Cortex (L)	Frontal	0.59 (-1.1 to 2.28)	0.495862	11.5782
mRNFL	Volume of grey matter in Frontal Operculum Cortex (R)	Frontal	0.28 (-1.33 to 1.9)	0.730142	9.14417
mRNFL	Volume of grey matter in Temporal Pole (L)	Temporal	-4.4 (-12.12 to 3.31)	0.263015	8.45327
mRNFL	Volume of grey matter in Temporal Pole (R)	Temporal	-0.51 (-8.03 to 7.01)	0.893796	9.49751
mRNFL	Volume of grey matter in Superior Temporal Gyrus, anterior division (L)	Temporal	0.9 (-1.02 to 2.83)	0.356678	5.43974
mRNFL	Volume of grey matter in Superior Temporal Gyrus, anterior division (R)	Temporal	1.54 (-0.41 to 3.49)	0.121995	4.93065
mRNFL	Volume of grey matter in Superior Temporal Gyrus, posterior division (L)	Temporal	2.8 (-0.33 to 5.93)	0.0796558	7.15377
mRNFL	Volume of grey matter in Superior Temporal Gyrus, posterior division (R)	Temporal	1.31 (-2.01 to 4.63)	0.439453	10.6424
mRNFL	Volume of grey matter in Middle Temporal Gyrus, anterior division (L)	Temporal	1.32 (-1.15 to 3.8)	0.295193	4.57536
mRNFL	Volume of grey matter in Middle Temporal Gyrus, anterior division (R)	Temporal	0.25 (-1.79 to 2.3)	0.805886	4.48873
mRNFL	Volume of grey matter in Middle Temporal Gyrus, posterior division (L)	Temporal	3.75 (-1.57 to 9.09)	0.167411	8.92212
mRNFL	Volume of grey matter in Middle Temporal Gyrus, posterior division (R)	Temporal	2.64 (-2.62 to 7.9)	0.325572	12.4278
mRNFL	Volume of grey matter in Middle Temporal Gyrus, temporooccipital part (L)	Temporal	1.8 (-3.38 to 6.99)	0.495683	2.49641
mRNFL	Volume of grey matter in Middle Temporal Gyrus, temporooccipital part (R)	Temporal	5.08 (-0.92 to 11.08)	0.0974938	2.26681
mRNFL	Volume of grey matter in Inferior Temporal Gyrus, anterior division (L)	Temporal	-0.85 (-2.92 to 1.21)	0.418902	3.82055
mRNFL	Volume of grey matter in Inferior Temporal Gyrus, anterior division (R)	Temporal	-0.75 (-2.64 to 1.12)	0.431924	3.59542
mRNFL	Volume of grey matter in Inferior Temporal Gyrus, posterior division (L)	Temporal	-1.11 (-6.02 to 3.8)	0.657854	2.25006
mRNFL	Volume of grey matter in Inferior Temporal Gyrus, posterior division (R)	Temporal	1.12 (-3.71 to 5.95)	0.649358	3.7587
mRNFL	Volume of grey matter in Inferior Temporal Gyrus, temporooccipital part (L)	Temporal	-2.39 (-6.47 to 1.67)	0.248946	0.867092
mRNFL	Volume of grey matter in Inferior Temporal Gyrus, temporooccipital part (R)	Temporal	-3.61 (-8.5 to 1.27)	0.147528	1.8145
mRNFL	Volume of grey matter in Temporal Fusiform Cortex, anterior division (L)	Temporal	-1.16 (-2.74 to 0.41)	0.148876	9.18555
mRNFL	Volume of grey matter in Temporal Fusiform Cortex, anterior division (R)	Temporal	-0.39 (-1.79 to 1)	0.579407	6.30118
mRNFL	Volume of grey matter in Temporal Fusiform Cortex, posterior division (L)	Temporal	-3.74 (-7.05 to -0.43)	0.0267086	9.6274
mRNFL	Volume of grey matter in Temporal Fusiform Cortex, posterior division (R)	Temporal	0.16 (-2.65 to 2.99)	0.906849	8.42762
mRNFL	Volume of grey matter in Planum Polare (L)	Temporal	1.4 (0.09 to 2.7)	0.0350637	18.893
mRNFL	Volume of grey matter in Planum Polare (R)	Temporal	1.9 (0.6 to 3.2)	0.0041393	20.8626
mRNFL	Volume of grey matter in Heschl's Gyrus (includes H1 and H2) (L)	Temporal	1.96 (0.33 to 3.6)	0.0183541	13.8898
mRNFL	Volume of grey matter in Heschl's Gyrus (includes H1 and H2) (R)	Temporal	0.82 (-0.38 to 2.04)	0.18218	16.2083
mRNFL	Volume of grey matter in Planum Temporale (L)	Temporal	1.7 (-1.27 to 4.68)	0.261459	6.95669
mRNFL	Volume of grey matter in Planum Temporale (R)	Temporal	1.65 (-0.25 to 3.55)	0.0896021	8.3061
mRNFL	Volume of grey matter in Postcentral Gyrus (L)	Parietal	2.06 (-7.28 to 11.41)	0.664871	20.5395
mRNFL	Volume of grey matter in Postcentral Gyrus (R)	Parietal	-3.49 (-12.65 to 5.65)	0.453875	21.7051
mRNFL	Volume of grey matter in Superior Parietal Lobule (L)	Parietal	2.06 (-4.24 to 8.36)	0.5215	7.05892
mRNFL	Volume of grey matter in Superior Parietal Lobule (R)	Parietal	4.21 (-1.91 to 10.35)	0.177526	5.78303
mRNFL	Volume of grey matter in Supramarginal Gyrus, anterior division (L)	Parietal	5.01 (0.64 to 9.37)	0.0244224	3.554
mRNFL	Volume of grey matter in Supramarginal Gyrus, anterior division (R)	Parietal	-3.01 (-7.21 to 1.18)	0.159037	5.21389
mRNFL	Volume of grey matter in Supramarginal Gyrus, posterior division (L)	Parietal	3.84 (-1.8 to 9.49)	0.182069	4.2668
mRNFL	Volume of grey matter in Supramarginal Gyrus, posterior division (R)	Parietal	2.74 (-4.21 to 9.7)	0.439873	5.63472
mRNFL	Volume of grey matter in Angular Gyrus (L)	Parietal	-1.79 (-7.13 to 3.54)	0.509368	3.17991
mRNFL	Volume of grey matter in Angular Gyrus (R)	Parietal	5.9 (-1.44 to 13.24)	0.115339	4.5725
mRNFL	Volume of grey matter in Precuneous Cortex (L)	Parietal	6.87 (-0.76 to 14.52)	0.0778038	12.089
mRNFL	Volume of grey matter in Precuneous Cortex (R)	Parietal	7.49 (-0.63 to 15.62)	0.0705956	14.4499
mRNFL	Volume of grey matter in Parietal Operculum Cortex (L)	Parietal	0.34 (-2.48 to 3.18)	0.809094	4.80075
mRNFL	Volume of grey matter in Parietal Operculum Cortex (R)	Parietal	2.32 (-0.28 to 4.94)	0.0811012	5.70685
mRNFL	Volume of grey matter in Lateral Occipital Cortex, superior division (L)	Occipital	9.47 (-4.17 to 23.12)	0.173628	17.6109
mRNFL	Volume of grey matter in Lateral Occipital Cortex, superior division (R)	Occipital	6.41 (-7.44 to 20.28)	0.364358	13.3644
mRNFL	Volume of grey matter in Lateral Occipital Cortex, inferior division (L)	Occipital	0.61 (-7.03 to 8.27)	0.874593	6.26657
mRNFL	Volume of grey matter in Lateral Occipital Cortex, inferior division (R)	Occipital	9.88 (1.68 to 18.09)	0.0182235	5.06187
mRNFL	Volume of grey matter in Intracalcarine Cortex (L)	Occipital	8.89 (4.8 to 12.99)	2.09512e-05	3.02781
mRNFL	Volume of grey matter in Intracalcarine Cortex (R)	Occipital	9.54 (5.63 to 13.45)	1.77297e-06	3.94716
mRNFL	Volume of grey matter in Cuneal Cortex (L)	Occipital	0.05 (-2.54 to 2.64)	0.969759	6.53973
mRNFL	Volume of grey matter in Cuneal Cortex (R)	Occipital	1.85 (-1.09 to 4.81)	0.218049	6.48309
mRNFL	Volume of grey matter in Lingual Gyrus (L)	Occipital	3.04 (-1.85 to 7.94)	0.223099	4.64066
mRNFL	Volume of grey matter in Lingual Gyrus (R)	Occipital	4.72 (-0.22 to 9.67)	0.0615127	6.37339
mRNFL	Volume of grey matter in Temporal Occipital Fusiform Cortex (L)	Occipital	0.92 (-2.05 to 3.91)	0.542066	4.21145
mRNFL	Volume of grey matter in Temporal Occipital Fusiform Cortex (R)	Occipital	-0.74 (-4.46 to 2.97)	0.69555	5.33726
mRNFL	Volume of grey matter in Occipital Fusiform Gyrus (L)	Occipital	-1.72 (-5.55 to 2.11)	0.378971	9.97333
mRNFL	Volume of grey matter in Occipital Fusiform Gyrus (R)	Occipital	-0.98 (-4.86 to 2.89)	0.619268	9.78878
mRNFL	Volume of grey matter in Supracalcarine Cortex (L)	Occipital	0.8 (0.04 to 1.56)	0.0384038	1.49853
mRNFL	Volume of grey matter in Supracalcarine Cortex (R)	Occipital	0.75 (-0.29 to 1.79)	0.157173	3.03334
mRNFL	Volume of grey matter in Occipital Pole (L)	Occipital	3.56 (-5.34 to 12.48)	0.432506	9.51897
mRNFL	Volume of grey matter in Occipital Pole (R)	Occipital	7.16 (-1.24 to 15.56)	0.0947758	6.59464
mRNFL	Volume of grey matter in I-IV Cerebellum (L)	Cerebellum	2.01 (0.06 to 3.96)	0.0430078	6.91946
mRNFL	Volume of grey matter in I-IV Cerebellum (R)	Cerebellum	2.26 (0.16 to 4.37)	0.0349518	7.52222
mRNFL	Volume of grey matter in V Cerebellum (L)	Cerebellum	4.54 (1.99 to 7.09)	0.000485653	7.70154
mRNFL	Volume of grey matter in V Cerebellum (R)	Cerebellum	4.96 (2.47 to 7.46)	9.54409e-05	8.02176
mRNFL	Volume of grey matter in VI Cerebellum (L)	Cerebellum	14.97 (8.32 to 21.61)	1.01253e-05	15.6445
mRNFL	Volume of grey matter in VI Cerebellum (vermis)	Cerebellum	2.34 (0.64 to 4.03)	0.00678372	12.1024
mRNFL	Volume of grey matter in VI Cerebellum (R)	Cerebellum	13.17 (6.67 to 19.67)	7.21261e-05	14.8638
mRNFL	Volume of grey matter in Crus I Cerebellum (L)	Cerebellum	9.92 (-0.7 to 20.55)	0.0671601	15.3486
mRNFL	Volume of grey matter in Crus I Cerebellum (vermis)	Cerebellum	0 (-0.01 to 0)	0.119954	1.33618
mRNFL	Volume of grey matter in Crus I Cerebellum (R)	Cerebellum	7.01 (-4.21 to 18.23)	0.220961	15.0635
mRNFL	Volume of grey matter in Crus II Cerebellum (L)	Cerebellum	12.75 (4.7 to 20.8)	0.00190651	12.4563
mRNFL	Volume of grey matter in Crus II Cerebellum (vermis)	Cerebellum	0.76 (0.19 to 1.32)	0.00797964	6.88527
mRNFL	Volume of grey matter in Crus II Cerebellum (R)	Cerebellum	10.88 (3.15 to 18.62)	0.00582303	13.7371
mRNFL	Volume of grey matter in VIIb Cerebellum (L)	Cerebellum	7.25 (2.81 to 11.7)	0.00138291	12.0457
mRNFL	Volume of grey matter in VIIb Cerebellum (vermis)	Cerebellum	0.42 (0.22 to 0.62)	2.16708e-05	11.7713
mRNFL	Volume of grey matter in VIIb Cerebellum (R)	Cerebellum	8.53 (3.89 to 13.16)	0.000308102	11.3616
mRNFL	Volume of grey matter in VIIIa Cerebellum (L)	Cerebellum	9.99 (5.45 to 14.52)	1.5671e-05	15.3497
mRNFL	Volume of grey matter in VIIIa Cerebellum (vermis)	Cerebellum	3.65 (2.48 to 4.83)	1.03457e-09	12.9001
mRNFL	Volume of grey matter in VIIIa Cerebellum (R)	Cerebellum	12.43 (7.67 to 17.19)	3.08377e-07	17.8583
mRNFL	Volume of grey matter in VIIIb Cerebellum (L)	Cerebellum	7.65 (4.24 to 11.07)	1.12953e-05	10.5364
mRNFL	Volume of grey matter in VIIIb Cerebellum (vermis)	Cerebellum	1.76 (1.17 to 2.35)	6.21085e-09	9.47566
mRNFL	Volume of grey matter in VIIIb Cerebellum (R)	Cerebellum	8.04 (4.37 to 11.7)	1.71152e-05	14.2789
mRNFL	Volume of grey matter in IX Cerebellum (L)	Cerebellum	7.14 (4.43 to 9.86)	2.49414e-07	12.2168
mRNFL	Volume of grey matter in IX Cerebellum (vermis)	Cerebellum	1.55 (0.92 to 2.18)	1.12382e-06	7.85229
mRNFL	Volume of grey matter in IX Cerebellum (R)	Cerebellum	8.07 (5.1 to 11.05)	1.0772e-07	13.2374
mRNFL	Volume of grey matter in X Cerebellum (L)	Cerebellum	-0.37 (-0.89 to 0.15)	0.165123	8.37006
mRNFL	Volume of grey matter in X Cerebellum (vermis)	Cerebellum	0.42 (0.11 to 0.73)	0.00790503	14.3371
mRNFL	Volume of grey matter in X Cerebellum (R)	Cerebellum	-0.52 (-1.05 to 0.01)	0.0558658	10.5876
mRNFL	Volume of thalamus (L)	Others	6.19 (2.19 to 10.2)	0.00242548	25.2396
mRNFL	Volume of thalamus (R)	Others	6.62 (2.81 to 10.42)	0.000653272	25.196
mRNFL	Volume of grey matter in Thalamus (L)	Others	-0.22 (-2.19 to 1.74)	0.821301	8.77022
mRNFL	Volume of grey matter in Thalamus (R)	Others	-0.73 (-2.73 to 1.26)	0.472008	6.24534
mRNFL	Volume of caudate (L)	Others	1.26 (-1.31 to 3.85)	0.336861	7.06624
mRNFL	Volume of caudate (R)	Others	1.01 (-1.69 to 3.72)	0.463063	5.84137
mRNFL	Volume of grey matter in Caudate (L)	Others	1.66 (-2.75 to 6.08)	0.459986	5.02386
mRNFL	Volume of grey matter in Caudate (R)	Others	1.73 (-2.91 to 6.38)	0.46367	5.55848
mRNFL	Volume of putamen (L)	Others	3.46 (-0.18 to 7.11)	0.0625517	14.1269
mRNFL	Volume of putamen (R)	Others	4.83 (1.38 to 8.28)	0.00605214	12.772
mRNFL	Volume of grey matter in Putamen (L)	Others	1.41 (-1.46 to 4.29)	0.336203	2.65142
mRNFL	Volume of grey matter in Putamen (R)	Others	2.22 (-0.89 to 5.35)	0.161548	4.67396
mRNFL	Volume of pallidum (L)	Others	2.33 (0.75 to 3.9)	0.00372916	4.35628
mRNFL	Volume of pallidum (R)	Others	1.7 (0.11 to 3.28)	0.0356791	6.74673
mRNFL	Volume of grey matter in Pallidum (L)	Others	0.38 (0.12 to 0.65)	0.00361441	4.11312
mRNFL	Volume of grey matter in Pallidum (R)	Others	0.27 (-0.01 to 0.56)	0.0633685	5.30445
mRNFL	Volume of accumbens (L)	Others	0.8 (0.03 to 1.57)	0.0409477	17.0533
mRNFL	Volume of accumbens (R)	Others	0.93 (0.21 to 1.65)	0.0106507	18.7787
mRNFL	Volume of grey matter in Ventral Striatum (L)	Others	0.95 (0.25 to 1.65)	0.00773135	18.4352
mRNFL	Volume of grey matter in Ventral Striatum (R)	Others	1.19 (0.49 to 1.88)	0.000783243	15.4182
mRNFL	Volume of hippocampus (L)	Others	4.12 (0.81 to 7.44)	0.014501	13.9952
mRNFL	Volume of hippocampus (R)	Others	5.53 (2.29 to 8.78)	0.000826232	12.8037
mRNFL	Volume of grey matter in Hippocampus (L)	Others	-0.2 (-2.75 to 2.33)	0.872237	14.9818
mRNFL	Volume of grey matter in Hippocampus (R)	Others	0.65 (-1.98 to 3.29)	0.627185	14.3444
mRNFL	Volume of amygdala (L)	Others	0.73 (-0.97 to 2.45)	0.398515	0.389342
mRNFL	Volume of amygdala (R)	Others	0.25 (-1.64 to 2.15)	0.791981	0.0476649
mRNFL	Volume of grey matter in Amygdala (L)	Others	1.71 (0.32 to 3.1)	0.0156386	18.3826
mRNFL	Volume of grey matter in Amygdala (R)	Others	1.39 (-0.12 to 2.91)	0.0717437	21.9511
mRNFL	Volume of grey matter in Parahippocampal Gyrus, anterior division (L)	Others	-4.43 (-7.01 to -1.86)	0.000732729	6.46749
mRNFL	Volume of grey matter in Parahippocampal Gyrus, anterior division (R)	Others	-1.76 (-4.48 to 0.95)	0.203604	5.04257
mRNFL	Volume of grey matter in Parahippocampal Gyrus, posterior division (L)	Others	-0.58 (-2.06 to 0.88)	0.431885	8.21513
mRNFL	Volume of grey matter in Parahippocampal Gyrus, posterior division (R)	Others	0.81 (-0.4 to 2.04)	0.188403	8.5129
mRNFL	Volume of grey matter in Subcallosal Cortex (L)	Others	0.87 (-1.27 to 3.02)	0.423205	8.63861
mRNFL	Volume of grey matter in Subcallosal Cortex (R)	Others	1.16 (-0.75 to 3.09)	0.233855	2.93574
mRNFL	Volume of grey matter in Paracingulate Gyrus (L)	Others	0.93 (-3.99 to 5.86)	0.709824	15.4368
mRNFL	Volume of grey matter in Paracingulate Gyrus (R)	Others	3.22 (-1.85 to 8.31)	0.213503	18.0103
mRNFL	Volume of grey matter in Cingulate Gyrus, anterior division (L)	Others	7.29 (0.73 to 13.86)	0.0294141	0.737613
mRNFL	Volume of grey matter in Cingulate Gyrus, anterior division (R)	Others	6.49 (-0.64 to 13.63)	0.0746809	0.553628
mRNFL	Volume of grey matter in Cingulate Gyrus, posterior division (L)	Others	-2.16 (-6.15 to 1.81)	0.286231	3.1667
mRNFL	Volume of grey matter in Cingulate Gyrus, posterior division (R)	Others	1.2 (-2.91 to 5.32)	0.566967	1.82387
mRNFL	Volume of grey matter in Insular Cortex (L)	Others	4.89 (1.38 to 8.4)	0.00627615	13.4645
mRNFL	Volume of grey matter in Insular Cortex (R)	Others	3.61 (0.06 to 7.15)	0.0459355	10.9506
mRNFL	Volume of grey matter in Central Opercular Cortex (L)	Others	1.6 (-1.72 to 4.94)	0.344684	16.6507
mRNFL	Volume of grey matter in Central Opercular Cortex (R)	Others	2.96 (-0.48 to 6.41)	0.0919037	15.703
mRNFL	Volume of grey matter in Brain-Stem	Others	5.93 (0.63 to 11.24)	0.0280813	14.8457
GCIPL	Volume of grey matter in Frontal Pole (L)	Frontal	6.26 (-4.92 to 17.44)	0.272335	19.1576
GCIPL	Volume of grey matter in Frontal Pole (R)	Frontal	9.38 (-3.05 to 21.82)	0.139192	19.1744
GCIPL	Volume of grey matter in Superior Frontal Gyrus (L)	Frontal	0.59 (-8.37 to 9.55)	0.896699	6.97246
GCIPL	Volume of grey matter in Superior Frontal Gyrus (R)	Frontal	-3.22 (-11.32 to 4.86)	0.434482	4.68215
GCIPL	Volume of grey matter in Middle Frontal Gyrus (L)	Frontal	-5.31 (-14.16 to 3.54)	0.239821	5.91407
GCIPL	Volume of grey matter in Middle Frontal Gyrus (R)	Frontal	1.74 (-6.62 to 10.11)	0.682895	6.19052
GCIPL	Volume of grey matter in Inferior Frontal Gyrus, pars triangularis (L)	Frontal	0.47 (-2.82 to 3.77)	0.778202	5.40121
GCIPL	Volume of grey matter in Inferior Frontal Gyrus, pars triangularis (R)	Frontal	-2.52 (-5.35 to 0.31)	0.0811836	5.36319
GCIPL	Volume of grey matter in Inferior Frontal Gyrus, pars opercularis (L)	Frontal	2.15 (-0.78 to 5.1)	0.150105	8.69417
GCIPL	Volume of grey matter in Inferior Frontal Gyrus, pars opercularis (R)	Frontal	-3.49 (-6.42 to -0.55)	0.0196764	6.6783
GCIPL	Volume of grey matter in Precentral Gyrus (L)	Frontal	14.76 (6.38 to 23.13)	0.000556293	18.6694
GCIPL	Volume of grey matter in Precentral Gyrus (R)	Frontal	13.69 (5.36 to 22.02)	0.0012717	17.3664
GCIPL	Volume of grey matter in Frontal Medial Cortex (L)	Frontal	-0.21 (-1.93 to 1.49)	0.803032	9.46495
GCIPL	Volume of grey matter in Frontal Medial Cortex (R)	Frontal	-1.34 (-3.11 to 0.42)	0.135782	8.70268
GCIPL	Volume of grey matter in Juxtapositional Lobule Cortex (formerly Supplementary Motor Cortex) (L)	Frontal	-0.47 (-3.48 to 2.53)	0.757626	5.54011
GCIPL	Volume of grey matter in Juxtapositional Lobule Cortex (formerly Supplementary Motor Cortex) (R)	Frontal	2.15 (-0.86 to 5.18)	0.16184	6.42871
GCIPL	Volume of grey matter in Frontal Orbital Cortex (L)	Frontal	-3.92 (-7.78 to -0.06)	0.0464454	15.3096
GCIPL	Volume of grey matter in Frontal Orbital Cortex (R)	Frontal	-2.3 (-5.8 to 1.18)	0.195463	16.2263
GCIPL	Volume of grey matter in Frontal Operculum Cortex (L)	Frontal	0.47 (-0.89 to 1.85)	0.494918	11.5782
GCIPL	Volume of grey matter in Frontal Operculum Cortex (R)	Frontal	0.4 (-0.9 to 1.71)	0.542835	9.14773
GCIPL	Volume of grey matter in Temporal Pole (L)	Temporal	4.14 (-2.11 to 10.4)	0.194233	8.45943
GCIPL	Volume of grey matter in Temporal Pole (R)	Temporal	3.09 (-3 to 9.19)	0.319857	9.51121
GCIPL	Volume of grey matter in Superior Temporal Gyrus, anterior division (L)	Temporal	1.08 (-0.47 to 2.64)	0.174358	5.45441
GCIPL	Volume of grey matter in Superior Temporal Gyrus, anterior division (R)	Temporal	0.87 (-0.7 to 2.45)	0.279014	4.91257
GCIPL	Volume of grey matter in Superior Temporal Gyrus, posterior division (L)	Temporal	2.52 (-0.01 to 5.07)	0.0511467	7.16435
GCIPL	Volume of grey matter in Superior Temporal Gyrus, posterior division (R)	Temporal	0.91 (-1.77 to 3.61)	0.504815	10.6403
GCIPL	Volume of grey matter in Middle Temporal Gyrus, anterior division (L)	Temporal	1.98 (-0.02 to 3.99)	0.0533204	4.61459
GCIPL	Volume of grey matter in Middle Temporal Gyrus, anterior division (R)	Temporal	1.66 (0 to 3.33)	0.0493	4.54534
GCIPL	Volume of grey matter in Middle Temporal Gyrus, posterior division (L)	Temporal	4.27 (-0.04 to 8.6)	0.0526746	8.94835
GCIPL	Volume of grey matter in Middle Temporal Gyrus, posterior division (R)	Temporal	4.77 (0.5 to 9.04)	0.0285046	12.48
GCIPL	Volume of grey matter in Middle Temporal Gyrus, temporooccipital part (L)	Temporal	5.24 (1.03 to 9.45)	0.0146165	2.57992
GCIPL	Volume of grey matter in Middle Temporal Gyrus, temporooccipital part (R)	Temporal	7.44 (2.57 to 12.31)	0.00275106	2.3615
GCIPL	Volume of grey matter in Inferior Temporal Gyrus, anterior division (L)	Temporal	1.53 (-0.14 to 3.21)	0.0725515	3.85908
GCIPL	Volume of grey matter in Inferior Temporal Gyrus, anterior division (R)	Temporal	-0.63 (-2.15 to 0.89)	0.419079	3.59595
GCIPL	Volume of grey matter in Inferior Temporal Gyrus, posterior division (L)	Temporal	5.27 (1.28 to 9.25)	0.00951881	2.34944
GCIPL	Volume of grey matter in Inferior Temporal Gyrus, posterior division (R)	Temporal	2.25 (-1.66 to 6.18)	0.25921	3.77469
GCIPL	Volume of grey matter in Inferior Temporal Gyrus, temporooccipital part (L)	Temporal	3.27 (-0.02 to 6.58)	0.051718	0.905024
GCIPL	Volume of grey matter in Inferior Temporal Gyrus, temporooccipital part (R)	Temporal	3.29 (-0.67 to 7.25)	0.103961	1.82285
GCIPL	Volume of grey matter in Temporal Fusiform Cortex, anterior division (L)	Temporal	-0.61 (-1.89 to 0.67)	0.350342	9.1684
GCIPL	Volume of grey matter in Temporal Fusiform Cortex, anterior division (R)	Temporal	-0.51 (-1.64 to 0.62)	0.376193	6.30813
GCIPL	Volume of grey matter in Temporal Fusiform Cortex, posterior division (L)	Temporal	-0.17 (-2.85 to 2.51)	0.900367	9.55845
GCIPL	Volume of grey matter in Temporal Fusiform Cortex, posterior division (R)	Temporal	-0.7 (-3 to 1.58)	0.544926	8.43265
GCIPL	Volume of grey matter in Planum Polare (L)	Temporal	-0.62 (-1.68 to 0.43)	0.246138	18.8539
GCIPL	Volume of grey matter in Planum Polare (R)	Temporal	-0.58 (-1.64 to 0.46)	0.274507	20.7759
GCIPL	Volume of grey matter in Heschl's Gyrus (includes H1 and H2) (L)	Temporal	-0.89 (-2.22 to 0.42)	0.185146	13.8387
GCIPL	Volume of grey matter in Heschl's Gyrus (includes H1 and H2) (R)	Temporal	0.07 (-0.91 to 1.06)	0.882258	16.1854
GCIPL	Volume of grey matter in Planum Temporale (L)	Temporal	0.28 (-2.13 to 2.69)	0.817437	6.93918
GCIPL	Volume of grey matter in Planum Temporale (R)	Temporal	0.24 (-1.3 to 1.78)	0.758065	8.26627
GCIPL	Volume of grey matter in Postcentral Gyrus (L)	Parietal	19.66 (12.1 to 27.23)	3.56931e-07	20.8575
GCIPL	Volume of grey matter in Postcentral Gyrus (R)	Parietal	17.77 (10.36 to 25.19)	2.6465e-06	21.9669
GCIPL	Volume of grey matter in Superior Parietal Lobule (L)	Parietal	2.99 (-2.11 to 8.1)	0.250122	7.07212
GCIPL	Volume of grey matter in Superior Parietal Lobule (R)	Parietal	-0.17 (-5.15 to 4.8)	0.944868	5.7564
GCIPL	Volume of grey matter in Supramarginal Gyrus, anterior division (L)	Parietal	2.28 (-1.25 to 5.82)	0.205373	3.50197
GCIPL	Volume of grey matter in Supramarginal Gyrus, anterior division (R)	Parietal	4.45 (1.05 to 7.86)	0.0102058	5.28204
GCIPL	Volume of grey matter in Supramarginal Gyrus, posterior division (L)	Parietal	1.62 (-2.95 to 6.2)	0.485557	4.24749
GCIPL	Volume of grey matter in Supramarginal Gyrus, posterior division (R)	Parietal	3.77 (-1.87 to 9.42)	0.189848	5.65122
GCIPL	Volume of grey matter in Angular Gyrus (L)	Parietal	0.83 (-3.49 to 5.16)	0.704974	3.17551
GCIPL	Volume of grey matter in Angular Gyrus (R)	Parietal	5.74 (-0.21 to 11.7)	0.0587445	4.58875
GCIPL	Volume of grey matter in Precuneous Cortex (L)	Parietal	3.21 (-2.98 to 9.41)	0.30905	12.0605
GCIPL	Volume of grey matter in Precuneous Cortex (R)	Parietal	7.68 (1.08 to 14.27)	0.0223964	14.4758
GCIPL	Volume of grey matter in Parietal Operculum Cortex (L)	Parietal	0.85 (-1.43 to 3.15)	0.463589	4.80785
GCIPL	Volume of grey matter in Parietal Operculum Cortex (R)	Parietal	0.19 (-1.92 to 2.31)	0.856701	5.6626
GCIPL	Volume of grey matter in Lateral Occipital Cortex, superior division (L)	Occipital	9.69 (-1.37 to 20.76)	0.0859676	17.6249
GCIPL	Volume of grey matter in Lateral Occipital Cortex, superior division (R)	Occipital	2.75 (-8.49 to 13.99)	0.631625	13.3564
GCIPL	Volume of grey matter in Lateral Occipital Cortex, inferior division (L)	Occipital	8.4 (2.2 to 14.61)	0.00791836	6.36916
GCIPL	Volume of grey matter in Lateral Occipital Cortex, inferior division (R)	Occipital	9.61 (2.95 to 16.26)	0.00464833	5.09791
GCIPL	Volume of grey matter in Intracalcarine Cortex (L)	Occipital	8.15 (4.83 to 11.48)	1.51151e-06	3.10384
GCIPL	Volume of grey matter in Intracalcarine Cortex (R)	Occipital	9.59 (6.42 to 12.76)	3.19246e-09	4.13016
GCIPL	Volume of grey matter in Cuneal Cortex (L)	Occipital	0.97 (-1.13 to 3.08)	0.363751	6.55173
GCIPL	Volume of grey matter in Cuneal Cortex (R)	Occipital	1.39 (-1 to 3.79)	0.254961	6.47986
GCIPL	Volume of grey matter in Lingual Gyrus (L)	Occipital	-3.15 (-7.13 to 0.81)	0.119556	4.65462
GCIPL	Volume of grey matter in Lingual Gyrus (R)	Occipital	-1.49 (-5.5 to 2.52)	0.465757	6.33013
GCIPL	Volume of grey matter in Temporal Occipital Fusiform Cortex (L)	Occipital	0.5 (-1.92 to 2.92)	0.684125	4.20837
GCIPL	Volume of grey matter in Temporal Occipital Fusiform Cortex (R)	Occipital	-1.74 (-4.76 to 1.26)	0.255729	5.35406
GCIPL	Volume of grey matter in Occipital Fusiform Gyrus (L)	Occipital	1.55 (-1.55 to 4.66)	0.326619	9.97597
GCIPL	Volume of grey matter in Occipital Fusiform Gyrus (R)	Occipital	0.5 (-2.64 to 3.65)	0.754874	9.78668
GCIPL	Volume of grey matter in Supracalcarine Cortex (L)	Occipital	0.66 (0.04 to 1.28)	0.0354333	1.50063
GCIPL	Volume of grey matter in Supracalcarine Cortex (R)	Occipital	1.32 (0.47 to 2.16)	0.00215117	3.14532
GCIPL	Volume of grey matter in Occipital Pole (L)	Occipital	10.1 (2.87 to 17.32)	0.00615163	9.61607
GCIPL	Volume of grey matter in Occipital Pole (R)	Occipital	5.53 (-1.28 to 12.34)	0.111754	6.59083
GCIPL	Volume of grey matter in I-IV Cerebellum (L)	Cerebellum	-1.77 (-3.36 to -0.19)	0.0275009	6.93054
GCIPL	Volume of grey matter in I-IV Cerebellum (R)	Cerebellum	-1.69 (-3.4 to 0.01)	0.052135	7.51247
GCIPL	Volume of grey matter in V Cerebellum (L)	Cerebellum	-2.05 (-4.12 to 0.01)	0.0521374	7.58065
GCIPL	Volume of grey matter in V Cerebellum (R)	Cerebellum	-2.1 (-4.12 to -0.07)	0.0419259	7.8627
GCIPL	Volume of grey matter in VI Cerebellum (L)	Cerebellum	-4.45 (-9.85 to 0.93)	0.105506	15.4224
GCIPL	Volume of grey matter in VI Cerebellum (vermis)	Cerebellum	-1.04 (-2.42 to 0.32)	0.135327	12.0326
GCIPL	Volume of grey matter in VI Cerebellum (R)	Cerebellum	-5.81 (-11.09 to -0.54)	0.0307093	14.7166
GCIPL	Volume of grey matter in Crus I Cerebellum (L)	Cerebellum	0.68 (-7.94 to 9.3)	0.876936	15.3047
GCIPL	Volume of grey matter in Crus I Cerebellum (vermis)	Cerebellum	0 (-0.01 to 0)	0.778369	1.30021
GCIPL	Volume of grey matter in Crus I Cerebellum (R)	Cerebellum	-3.52 (-12.62 to 5.58)	0.448593	15.0513
GCIPL	Volume of grey matter in Crus II Cerebellum (L)	Cerebellum	-0.43 (-6.96 to 6.09)	0.896228	12.3249
GCIPL	Volume of grey matter in Crus II Cerebellum (vermis)	Cerebellum	-0.13 (-0.59 to 0.32)	0.561268	6.78798
GCIPL	Volume of grey matter in Crus II Cerebellum (R)	Cerebellum	3.64 (-2.63 to 9.92)	0.255471	13.6522
GCIPL	Volume of grey matter in VIIb Cerebellum (L)	Cerebellum	-2.39 (-6 to 1.21)	0.193285	11.9286
GCIPL	Volume of grey matter in VIIb Cerebellum (vermis)	Cerebellum	-0.09 (-0.25 to 0.06)	0.228385	11.543
GCIPL	Volume of grey matter in VIIb Cerebellum (R)	Cerebellum	-1.65 (-5.42 to 2.1)	0.386974	11.1919
GCIPL	Volume of grey matter in VIIIa Cerebellum (L)	Cerebellum	-3.22 (-6.9 to 0.45)	0.0861661	15.1422
GCIPL	Volume of grey matter in VIIIa Cerebellum (vermis)	Cerebellum	-1.2 (-2.16 to -0.25)	0.013025	12.477
GCIPL	Volume of grey matter in VIIIa Cerebellum (R)	Cerebellum	-5.45 (-9.32 to -1.59)	0.00562375	17.6207
GCIPL	Volume of grey matter in VIIIb Cerebellum (L)	Cerebellum	-4.16 (-6.93 to -1.39)	0.00322614	10.3884
GCIPL	Volume of grey matter in VIIIb Cerebellum (vermis)	Cerebellum	-0.47 (-0.95 to 0)	0.0545966	9.05039
GCIPL	Volume of grey matter in VIIIb Cerebellum (R)	Cerebellum	-5.9 (-8.88 to -2.93)	9.85874e-05	14.2345
GCIPL	Volume of grey matter in IX Cerebellum (L)	Cerebellum	-3.26 (-5.46 to -1.06)	0.00370648	11.9677
GCIPL	Volume of grey matter in IX Cerebellum (vermis)	Cerebellum	-1.03 (-1.53 to -0.52)	6.90132e-05	7.73926
GCIPL	Volume of grey matter in IX Cerebellum (R)	Cerebellum	-3.02 (-5.44 to -0.6)	0.0143682	12.9362
GCIPL	Volume of grey matter in X Cerebellum (L)	Cerebellum	0.24 (-0.17 to 0.67)	0.254273	8.36111
GCIPL	Volume of grey matter in X Cerebellum (vermis)	Cerebellum	-0.21 (-0.47 to 0.03)	0.0936485	14.2804
GCIPL	Volume of grey matter in X Cerebellum (R)	Cerebellum	-0.02 (-0.45 to 0.41)	0.924461	10.5368
GCIPL	Volume of thalamus (L)	Others	7.72 (4.48 to 10.97)	3.11562e-06	25.3856
GCIPL	Volume of thalamus (R)	Others	7.62 (4.53 to 10.7)	1.30124e-06	25.3335
GCIPL	Volume of grey matter in Thalamus (L)	Others	-1.62 (-3.22 to -0.03)	0.045308	8.82645
GCIPL	Volume of grey matter in Thalamus (R)	Others	-1.9 (-3.52 to -0.27)	0.0216037	6.31487
GCIPL	Volume of caudate (L)	Others	4.2 (2.1 to 6.29)	8.44249e-05	7.27651
GCIPL	Volume of caudate (R)	Others	4.98 (2.78 to 7.17)	8.82517e-06	6.12287
GCIPL	Volume of grey matter in Caudate (L)	Others	1.59 (-1.98 to 5.17)	0.381868	5.0271
GCIPL	Volume of grey matter in Caudate (R)	Others	2.95 (-0.81 to 6.72)	0.124397	5.58533
GCIPL	Volume of putamen (L)	Others	5.86 (2.9 to 8.81)	0.0001013	14.2826
GCIPL	Volume of putamen (R)	Others	6.05 (3.25 to 8.84)	2.25044e-05	12.9136
GCIPL	Volume of grey matter in Putamen (L)	Others	1.09 (-1.24 to 3.42)	0.358317	2.65019
GCIPL	Volume of grey matter in Putamen (R)	Others	1.5 (-1.02 to 4.04)	0.242477	4.66514
GCIPL	Volume of pallidum (L)	Others	2.34 (1.06 to 3.62)	0.000321337	4.42378
GCIPL	Volume of pallidum (R)	Others	2.72 (1.44 to 4.01)	3.23057e-05	6.93351
GCIPL	Volume of grey matter in Pallidum (L)	Others	0.22 (0.01 to 0.43)	0.0388936	4.05029
GCIPL	Volume of grey matter in Pallidum (R)	Others	0.2 (-0.03 to 0.43)	0.0877205	5.29661
GCIPL	Volume of accumbens (L)	Others	1.3 (0.68 to 1.92)	4.08908e-05	17.2167
GCIPL	Volume of accumbens (R)	Others	1.61 (1.03 to 2.19)	5.20537e-08	19.0708
GCIPL	Volume of grey matter in Ventral Striatum (L)	Others	0.81 (0.24 to 1.38)	0.0047946	18.4462
GCIPL	Volume of grey matter in Ventral Striatum (R)	Others	0.73 (0.17 to 1.3)	0.0104343	15.3559
GCIPL	Volume of hippocampus (L)	Others	4.95 (2.27 to 7.64)	0.000293923	14.0908
GCIPL	Volume of hippocampus (R)	Others	6.07 (3.44 to 8.7)	5.97829e-06	12.9302
GCIPL	Volume of grey matter in Hippocampus (L)	Others	0.48 (-1.57 to 2.55)	0.644751	14.9843
GCIPL	Volume of grey matter in Hippocampus (R)	Others	1.79 (-0.34 to 3.93)	0.0999162	14.3773
GCIPL	Volume of amygdala (L)	Others	1.08 (-0.3 to 2.47)	0.126343	0.414551
GCIPL	Volume of amygdala (R)	Others	1.13 (-0.4 to 2.66)	0.149104	0.0789992
GCIPL	Volume of grey matter in Amygdala (L)	Others	0.68 (-0.44 to 1.81)	0.232402	18.3264
GCIPL	Volume of grey matter in Amygdala (R)	Others	0.63 (-0.59 to 1.86)	0.310416	21.9241
GCIPL	Volume of grey matter in Parahippocampal Gyrus, anterior division (L)	Others	-2.11 (-4.2 to -0.02)	0.047055	6.35867
GCIPL	Volume of grey matter in Parahippocampal Gyrus, anterior division (R)	Others	-0.02 (-2.23 to 2.17)	0.979327	5.01866
GCIPL	Volume of grey matter in Parahippocampal Gyrus, posterior division (L)	Others	0.88 (-0.3 to 2.07)	0.146215	8.23649
GCIPL	Volume of grey matter in Parahippocampal Gyrus, posterior division (R)	Others	0.93 (-0.05 to 1.92)	0.0641811	8.53707
GCIPL	Volume of grey matter in Subcallosal Cortex (L)	Others	-0.78 (-2.52 to 0.96)	0.379244	8.64049
GCIPL	Volume of grey matter in Subcallosal Cortex (R)	Others	-0.67 (-2.23 to 0.88)	0.396801	2.92516
GCIPL	Volume of grey matter in Paracingulate Gyrus (L)	Others	3.02 (-0.97 to 7.02)	0.137981	15.464
GCIPL	Volume of grey matter in Paracingulate Gyrus (R)	Others	3.62 (-0.5 to 7.74)	0.0853517	18.0284
GCIPL	Volume of grey matter in Cingulate Gyrus, anterior division (L)	Others	-3.99 (-9.32 to 1.33)	0.14185	0.697609
GCIPL	Volume of grey matter in Cingulate Gyrus, anterior division (R)	Others	-2.8 (-8.6 to 2.98)	0.342209	0.518364
GCIPL	Volume of grey matter in Cingulate Gyrus, posterior division (L)	Others	1.95 (-1.27 to 5.19)	0.236124	3.17072
GCIPL	Volume of grey matter in Cingulate Gyrus, posterior division (R)	Others	2.01 (-1.32 to 5.35)	0.237638	1.84019
GCIPL	Volume of grey matter in Insular Cortex (L)	Others	0.25 (-2.58 to 3.1)	0.85845	13.3641
GCIPL	Volume of grey matter in Insular Cortex (R)	Others	-0.25 (-3.12 to 2.62)	0.864351	10.8957
GCIPL	Volume of grey matter in Central Opercular Cortex (L)	Others	2.08 (-0.62 to 4.78)	0.131241	16.6687
GCIPL	Volume of grey matter in Central Opercular Cortex (R)	Others	1.73 (-1.05 to 4.53)	0.223325	15.6851
GCIPL	Volume of grey matter in Brain-Stem	Others	0.34 (-3.95 to 4.64)	0.874372	14.782
GCC	Volume of grey matter in Frontal Pole (L)	Frontal	4.87 (-3.33 to 13.09)	0.244264	19.1595
GCC	Volume of grey matter in Frontal Pole (R)	Frontal	10.99 (1.86 to 20.12)	0.0183069	19.217
GCC	Volume of grey matter in Superior Frontal Gyrus (L)	Frontal	0.42 (-6.16 to 7)	0.900007	6.97244
GCC	Volume of grey matter in Superior Frontal Gyrus (R)	Frontal	-1.63 (-7.58 to 4.3)	0.588682	4.67742
GCC	Volume of grey matter in Middle Frontal Gyrus (L)	Frontal	-0.3 (-6.81 to 6.19)	0.92561	5.89394
GCC	Volume of grey matter in Middle Frontal Gyrus (R)	Frontal	1.68 (-4.45 to 7.82)	0.590889	6.19231
GCC	Volume of grey matter in Inferior Frontal Gyrus, pars triangularis (L)	Frontal	-0.5 (-2.92 to 1.91)	0.682866	5.4025
GCC	Volume of grey matter in Inferior Frontal Gyrus, pars triangularis (R)	Frontal	-0.71 (-2.8 to 1.36)	0.498533	5.32509
GCC	Volume of grey matter in Inferior Frontal Gyrus, pars opercularis (L)	Frontal	1.77 (-0.38 to 3.93)	0.107288	8.7016
GCC	Volume of grey matter in Inferior Frontal Gyrus, pars opercularis (R)	Frontal	-1.92 (-4.08 to 0.22)	0.0794523	6.6439
GCC	Volume of grey matter in Precentral Gyrus (L)	Frontal	5.66 (-0.49 to 11.82)	0.0712358	18.5596
GCC	Volume of grey matter in Precentral Gyrus (R)	Frontal	4.43 (-1.68 to 10.55)	0.155198	17.2586
GCC	Volume of grey matter in Frontal Medial Cortex (L)	Frontal	-0.23 (-1.49 to 1.02)	0.71901	9.4659
GCC	Volume of grey matter in Frontal Medial Cortex (R)	Frontal	-0.94 (-2.24 to 0.35)	0.156105	8.69964
GCC	Volume of grey matter in Juxtapositional Lobule Cortex (formerly Supplementary Motor Cortex) (L)	Frontal	-0.35 (-2.56 to 1.85)	0.751341	5.54019
GCC	Volume of grey matter in Juxtapositional Lobule Cortex (formerly Supplementary Motor Cortex) (R)	Frontal	0.8 (-1.42 to 3.02)	0.479892	6.40745
GCC	Volume of grey matter in Frontal Orbital Cortex (L)	Frontal	-2.56 (-5.39 to 0.27)	0.0765103	15.2987
GCC	Volume of grey matter in Frontal Orbital Cortex (R)	Frontal	-1.46 (-4.03 to 1.09)	0.262095	16.2208
GCC	Volume of grey matter in Frontal Operculum Cortex (L)	Frontal	0.46 (-0.54 to 1.47)	0.364548	11.5831
GCC	Volume of grey matter in Frontal Operculum Cortex (R)	Frontal	0.32 (-0.64 to 1.28)	0.514239	9.14851
GCC	Volume of grey matter in Temporal Pole (L)	Temporal	0.67 (-3.92 to 5.26)	0.774449	8.43656
GCC	Volume of grey matter in Temporal Pole (R)	Temporal	1.48 (-2.99 to 5.96)	0.515122	9.50323
GCC	Volume of grey matter in Superior Temporal Gyrus, anterior division (L)	Temporal	0.9 (-0.24 to 2.05)	0.122019	5.46246
GCC	Volume of grey matter in Superior Temporal Gyrus, anterior division (R)	Temporal	1.01 (-0.14 to 2.18)	0.086174	4.93884
GCC	Volume of grey matter in Superior Temporal Gyrus, posterior division (L)	Temporal	2.35 (0.49 to 4.22)	0.013284	7.19802
GCC	Volume of grey matter in Superior Temporal Gyrus, posterior division (R)	Temporal	0.95 (-1.01 to 2.93)	0.342036	10.6466
GCC	Volume of grey matter in Middle Temporal Gyrus, anterior division (L)	Temporal	1.53 (0.06 to 3.01)	0.041117	4.62109
GCC	Volume of grey matter in Middle Temporal Gyrus, anterior division (R)	Temporal	0.99 (-0.23 to 2.21)	0.111871	4.52544
GCC	Volume of grey matter in Middle Temporal Gyrus, posterior division (L)	Temporal	3.63 (0.46 to 6.81)	0.024764	8.9666
GCC	Volume of grey matter in Middle Temporal Gyrus, posterior division (R)	Temporal	3.5 (0.37 to 6.64)	0.0282504	12.4802
GCC	Volume of grey matter in Middle Temporal Gyrus, temporooccipital part (L)	Temporal	3.46 (0.37 to 6.55)	0.027905	2.56279
GCC	Volume of grey matter in Middle Temporal Gyrus, temporooccipital part (R)	Temporal	5.81 (2.23 to 9.39)	0.00144321	2.37951
GCC	Volume of grey matter in Inferior Temporal Gyrus, anterior division (L)	Temporal	0.52 (-0.7 to 1.76)	0.402627	3.82126
GCC	Volume of grey matter in Inferior Temporal Gyrus, anterior division (R)	Temporal	-0.6 (-1.73 to 0.51)	0.288524	3.60306
GCC	Volume of grey matter in Inferior Temporal Gyrus, posterior division (L)	Temporal	2.44 (-0.47 to 5.37)	0.10106	2.28802
GCC	Volume of grey matter in Inferior Temporal Gyrus, posterior division (R)	Temporal	1.61 (-1.26 to 4.49)	0.271673	3.77372
GCC	Volume of grey matter in Inferior Temporal Gyrus, temporooccipital part (L)	Temporal	0.91 (-1.5 to 3.34)	0.458265	0.855054
GCC	Volume of grey matter in Inferior Temporal Gyrus, temporooccipital part (R)	Temporal	0.49 (-2.42 to 3.4)	0.740441	1.78407
GCC	Volume of grey matter in Temporal Fusiform Cortex, anterior division (L)	Temporal	-0.74 (-1.68 to 0.19)	0.122229	9.18986
GCC	Volume of grey matter in Temporal Fusiform Cortex, anterior division (R)	Temporal	-0.41 (-1.24 to 0.41)	0.32715	6.31071
GCC	Volume of grey matter in Temporal Fusiform Cortex, posterior division (L)	Temporal	-1.41 (-3.39 to 0.55)	0.158132	9.5863
GCC	Volume of grey matter in Temporal Fusiform Cortex, posterior division (R)	Temporal	-0.32 (-2 to 1.36)	0.707798	8.42943
GCC	Volume of grey matter in Planum Polare (L)	Temporal	0.16 (-0.61 to 0.93)	0.686619	18.8389
GCC	Volume of grey matter in Planum Polare (R)	Temporal	0.35 (-0.41 to 1.13)	0.365562	20.7712
GCC	Volume of grey matter in Heschl's Gyrus (includes H1 and H2) (L)	Temporal	0.21 (-0.75 to 1.18)	0.666205	13.8177
GCC	Volume of grey matter in Heschl's Gyrus (includes H1 and H2) (R)	Temporal	0.33 (-0.39 to 1.05)	0.366402	16.1957
GCC	Volume of grey matter in Planum Temporale (L)	Temporal	0.75 (-1.01 to 2.53)	0.401882	6.9486
GCC	Volume of grey matter in Planum Temporale (R)	Temporal	0.71 (-0.41 to 1.85)	0.216057	8.28679
GCC	Volume of grey matter in Postcentral Gyrus (L)	Parietal	11.33 (5.77 to 16.89)	6.48218e-05	20.7346
GCC	Volume of grey matter in Postcentral Gyrus (R)	Parietal	8.34 (2.89 to 13.79)	0.00269525	21.808
GCC	Volume of grey matter in Superior Parietal Lobule (L)	Parietal	2.34 (-1.4 to 6.1)	0.220112	7.07474
GCC	Volume of grey matter in Superior Parietal Lobule (R)	Parietal	1.4 (-2.25 to 5.05)	0.451911	5.76464
GCC	Volume of grey matter in Supramarginal Gyrus, anterior division (L)	Parietal	3.01 (0.41 to 5.61)	0.0231931	3.55535
GCC	Volume of grey matter in Supramarginal Gyrus, anterior division (R)	Parietal	1.33 (-1.16 to 3.83)	0.295075	5.20078
GCC	Volume of grey matter in Supramarginal Gyrus, posterior division (L)	Parietal	2.24 (-1.12 to 5.6)	0.191279	4.26572
GCC	Volume of grey matter in Supramarginal Gyrus, posterior division (R)	Parietal	3 (-1.13 to 7.15)	0.154828	5.65571
GCC	Volume of grey matter in Angular Gyrus (L)	Parietal	-0.18 (-3.36 to 2.99)	0.908484	3.17354
GCC	Volume of grey matter in Angular Gyrus (R)	Parietal	5.18 (0.81 to 9.56)	0.0200283	4.61606
GCC	Volume of grey matter in Precuneous Cortex (L)	Parietal	4.17 (-0.37 to 8.72)	0.0722921	12.0906
GCC	Volume of grey matter in Precuneous Cortex (R)	Parietal	6.8 (1.96 to 11.63)	0.00588935	14.5074
GCC	Volume of grey matter in Parietal Operculum Cortex (L)	Parietal	0.58 (-1.1 to 2.27)	0.495201	4.80678
GCC	Volume of grey matter in Parietal Operculum Cortex (R)	Parietal	0.93 (-0.62 to 2.48)	0.24145	5.68229
GCC	Volume of grey matter in Lateral Occipital Cortex, superior division (L)	Occipital	8.58 (0.46 to 16.71)	0.0383356	17.6422
GCC	Volume of grey matter in Lateral Occipital Cortex, superior division (R)	Occipital	3.75 (-4.49 to 12.01)	0.372251	13.364
GCC	Volume of grey matter in Lateral Occipital Cortex, inferior division (L)	Occipital	4.75 (0.19 to 9.3)	0.0409886	6.3272
GCC	Volume of grey matter in Lateral Occipital Cortex, inferior division (R)	Occipital	8.69 (3.8 to 13.57)	0.000491937	5.15905
GCC	Volume of grey matter in Intracalcarine Cortex (L)	Occipital	7.55 (5.11 to 9.99)	1.2863e-09	3.31051
GCC	Volume of grey matter in Intracalcarine Cortex (R)	Occipital	8.55 (6.23 to 10.88)	6.05321e-13	4.38035
GCC	Volume of grey matter in Cuneal Cortex (L)	Occipital	0.54 (-1 to 2.09)	0.490537	6.54664
GCC	Volume of grey matter in Cuneal Cortex (R)	Occipital	1.41 (-0.35 to 3.17)	0.116532	6.49687
GCC	Volume of grey matter in Lingual Gyrus (L)	Occipital	-0.62 (-3.54 to 2.29)	0.67643	4.62119
GCC	Volume of grey matter in Lingual Gyrus (R)	Occipital	0.86 (-2.07 to 3.81)	0.563361	6.32723
GCC	Volume of grey matter in Temporal Occipital Fusiform Cortex (L)	Occipital	0.6 (-1.17 to 2.38)	0.508077	4.21243
GCC	Volume of grey matter in Temporal Occipital Fusiform Cortex (R)	Occipital	-1.2 (-3.42 to 1)	0.285708	5.35182
GCC	Volume of grey matter in Occipital Fusiform Gyrus (L)	Occipital	0.22 (-2.05 to 2.51)	0.844377	9.96301
GCC	Volume of grey matter in Occipital Fusiform Gyrus (R)	Occipital	-0.07 (-2.39 to 2.23)	0.946844	9.78537
GCC	Volume of grey matter in Supracalcarine Cortex (L)	Occipital	0.64 (0.18 to 1.09)	0.0054713	1.55116
GCC	Volume of grey matter in Supracalcarine Cortex (R)	Occipital	0.98 (0.35 to 1.6)	0.00196243	3.14787
GCC	Volume of grey matter in Occipital Pole (L)	Occipital	6.71 (1.4 to 12.01)	0.0131743	9.59691
GCC	Volume of grey matter in Occipital Pole (R)	Occipital	5.52 (0.51 to 10.52)	0.0305478	6.6221
GCC	Volume of grey matter in I-IV Cerebellum (L)	Cerebellum	-0.24 (-1.4 to 0.91)	0.679412	6.86251
GCC	Volume of grey matter in I-IV Cerebellum (R)	Cerebellum	-0.1 (-1.36 to 1.14)	0.865021	7.45851
GCC	Volume of grey matter in V Cerebellum (L)	Cerebellum	0.5 (-1.01 to 2.02)	0.515101	7.53242
GCC	Volume of grey matter in V Cerebellum (R)	Cerebellum	0.62 (-0.85 to 2.11)	0.407106	7.81313
GCC	Volume of grey matter in VI Cerebellum (L)	Cerebellum	2.9 (-1.05 to 6.86)	0.150227	15.4152
GCC	Volume of grey matter in VI Cerebellum (vermis)	Cerebellum	0.26 (-0.74 to 1.27)	0.606268	12.0056
GCC	Volume of grey matter in VI Cerebellum (R)	Cerebellum	1.53 (-2.34 to 5.41)	0.437693	14.6625
GCC	Volume of grey matter in Crus I Cerebellum (L)	Cerebellum	3.88 (-2.44 to 10.21)	0.228648	15.3235
GCC	Volume of grey matter in Crus I Cerebellum (vermis)	Cerebellum	0 (-0.01 to 0)	0.257346	1.31873
GCC	Volume of grey matter in Crus I Cerebellum (R)	Cerebellum	0.58 (-6.09 to 7.27)	0.863031	15.0441
GCC	Volume of grey matter in Crus II Cerebellum (L)	Cerebellum	4.28 (-0.5 to 9.08)	0.0796716	12.3666
GCC	Volume of grey matter in Crus II Cerebellum (vermis)	Cerebellum	0.19 (-0.13 to 0.53)	0.248904	6.80239
GCC	Volume of grey matter in Crus II Cerebellum (R)	Cerebellum	5.82 (1.21 to 10.43)	0.0132372	13.7173
GCC	Volume of grey matter in VIIb Cerebellum (L)	Cerebellum	1.28 (-1.36 to 3.93)	0.342716	11.9178
GCC	Volume of grey matter in VIIb Cerebellum (vermis)	Cerebellum	0.09 (-0.01 to 0.21)	0.100324	11.5602
GCC	Volume of grey matter in VIIb Cerebellum (R)	Cerebellum	2.13 (-0.63 to 4.89)	0.130323	11.2132
GCC	Volume of grey matter in VIIIa Cerebellum (L)	Cerebellum	1.8 (-0.89 to 4.5)	0.189992	15.126
GCC	Volume of grey matter in VIIIa Cerebellum (vermis)	Cerebellum	0.64 (-0.05 to 1.34)	0.0706987	12.4374
GCC	Volume of grey matter in VIIIa Cerebellum (R)	Cerebellum	1.46 (-1.37 to 4.3)	0.311253	17.5354
GCC	Volume of grey matter in VIIIb Cerebellum (L)	Cerebellum	0.46 (-1.56 to 2.5)	0.651944	10.27
GCC	Volume of grey matter in VIIIb Cerebellum (vermis)	Cerebellum	0.37 (0.01 to 0.72)	0.0408126	9.05732
GCC	Volume of grey matter in VIIIb Cerebellum (R)	Cerebellum	-0.33 (-2.51 to 1.85)	0.765094	14.0328
GCC	Volume of grey matter in IX Cerebellum (L)	Cerebellum	0.77 (-0.84 to 2.39)	0.347946	11.8642
GCC	Volume of grey matter in IX Cerebellum (vermis)	Cerebellum	0 (-0.37 to 0.36)	0.981277	7.51127
GCC	Volume of grey matter in IX Cerebellum (R)	Cerebellum	1.23 (-0.54 to 3.01)	0.172595	12.8801
GCC	Volume of grey matter in X Cerebellum (L)	Cerebellum	0 (-0.31 to 0.31)	0.991664	8.34254
GCC	Volume of grey matter in X Cerebellum (vermis)	Cerebellum	0.03 (-0.15 to 0.21)	0.725896	14.2445
GCC	Volume of grey matter in X Cerebellum (R)	Cerebellum	-0.19 (-0.51 to 0.12)	0.226943	10.557
GCC	Volume of thalamus (L)	Others	6.36 (3.98 to 8.74)	1.67748e-07	25.4511
GCC	Volume of thalamus (R)	Others	6.45 (4.19 to 8.71)	2.32282e-08	25.424
GCC	Volume of grey matter in Thalamus (L)	Others	-0.95 (-2.12 to 0.21)	0.108652	8.80608
GCC	Volume of grey matter in Thalamus (R)	Others	-1.28 (-2.47 to -0.09)	0.0344182	6.30313
GCC	Volume of caudate (L)	Others	2.71 (1.17 to 4.25)	0.000543097	7.22599
GCC	Volume of caudate (R)	Others	3.04 (1.43 to 4.65)	0.000215918	6.03412
GCC	Volume of grey matter in Caudate (L)	Others	1.45 (-1.17 to 4.08)	0.279191	5.03311
GCC	Volume of grey matter in Caudate (R)	Others	2.2 (-0.55 to 4.97)	0.117649	5.58661
GCC	Volume of putamen (L)	Others	4.38 (2.22 to 6.55)	7.36601e-05	14.2906
GCC	Volume of putamen (R)	Others	4.97 (2.92 to 7.03)	2.05013e-06	12.9758
GCC	Volume of grey matter in Putamen (L)	Others	1.09 (-0.62 to 2.8)	0.212307	2.66099
GCC	Volume of grey matter in Putamen (R)	Others	1.6 (-0.25 to 3.46)	0.0906456	4.68738
GCC	Volume of pallidum (L)	Others	2.09 (1.15 to 3.03)	1.24214e-05	4.51543
GCC	Volume of pallidum (R)	Others	2.07 (1.13 to 3.01)	1.67859e-05	6.95158
GCC	Volume of grey matter in Pallidum (L)	Others	0.25 (0.1 to 0.41)	0.00115387	4.14441
GCC	Volume of grey matter in Pallidum (R)	Others	0.2 (0.03 to 0.38)	0.0182893	5.33575
GCC	Volume of accumbens (L)	Others	0.98 (0.53 to 1.44)	2.33332e-05	17.2305
GCC	Volume of accumbens (R)	Others	1.2 (0.77 to 1.63)	3.39013e-08	19.0813
GCC	Volume of grey matter in Ventral Striatum (L)	Others	0.77 (0.36 to 1.19)	0.000254063	18.5151
GCC	Volume of grey matter in Ventral Striatum (R)	Others	0.82 (0.4 to 1.23)	0.000103735	15.4681
GCC	Volume of hippocampus (L)	Others	4.13 (2.16 to 6.1)	3.86549e-05	14.142
GCC	Volume of hippocampus (R)	Others	5.24 (3.31 to 7.16)	1.04976e-07	13.0358
GCC	Volume of grey matter in Hippocampus (L)	Others	0.18 (-1.32 to 1.7)	0.808187	14.9823
GCC	Volume of grey matter in Hippocampus (R)	Others	1.2 (-0.37 to 2.77)	0.134313	14.3711
GCC	Volume of amygdala (L)	Others	0.84 (-0.17 to 1.87)	0.104095	0.419281
GCC	Volume of amygdala (R)	Others	0.7 (-0.42 to 1.82)	0.223841	0.0696268
GCC	Volume of grey matter in Amygdala (L)	Others	0.97 (0.15 to 1.8)	0.020528	18.3765
GCC	Volume of grey matter in Amygdala (R)	Others	0.83 (-0.06 to 1.74)	0.0691707	21.9518
GCC	Volume of grey matter in Parahippocampal Gyrus, anterior division (L)	Others	-2.71 (-4.25 to -1.18)	0.000520828	6.47675
GCC	Volume of grey matter in Parahippocampal Gyrus, anterior division (R)	Others	-0.64 (-2.26 to 0.97)	0.437659	5.02757
GCC	Volume of grey matter in Parahippocampal Gyrus, posterior division (L)	Others	0.26 (-0.6 to 1.14)	0.549339	8.21142
GCC	Volume of grey matter in Parahippocampal Gyrus, posterior division (R)	Others	0.79 (0.06 to 1.52)	0.0321494	8.55367
GCC	Volume of grey matter in Subcallosal Cortex (L)	Others	-0.11 (-1.38 to 1.16)	0.866065	8.62988
GCC	Volume of grey matter in Subcallosal Cortex (R)	Others	0.05 (-1.09 to 1.19)	0.930829	2.91441
GCC	Volume of grey matter in Paracingulate Gyrus (L)	Others	1.96 (-0.97 to 4.9)	0.189938	15.4576
GCC	Volume of grey matter in Paracingulate Gyrus (R)	Others	3.09 (0.06 to 6.12)	0.0450442	18.0419
GCC	Volume of grey matter in Cingulate Gyrus, anterior division (L)	Others	0.43 (-3.47 to 4.34)	0.827183	0.664947
GCC	Volume of grey matter in Cingulate Gyrus, anterior division (R)	Others	0.79 (-3.46 to 5.04)	0.715849	0.506431
GCC	Volume of grey matter in Cingulate Gyrus, posterior division (L)	Others	0.28 (-2.09 to 2.66)	0.814387	3.15037
GCC	Volume of grey matter in Cingulate Gyrus, posterior division (R)	Others	1.51 (-0.94 to 3.96)	0.227015	1.84118
GCC	Volume of grey matter in Insular Cortex (L)	Others	1.87 (-0.21 to 3.96)	0.0786908	13.4054
GCC	Volume of grey matter in Insular Cortex (R)	Others	1.14 (-0.96 to 3.25)	0.28772	10.911
GCC	Volume of grey matter in Central Opercular Cortex (L)	Others	1.69 (-0.29 to 3.68)	0.0947218	16.6754
GCC	Volume of grey matter in Central Opercular Cortex (R)	Others	1.98 (-0.06 to 4.04)	0.0576952	15.713
GCC	Volume of grey matter in Brain-Stem	Others	2.29 (-0.86 to 5.45)	0.154481	14.8086
INL	Volume of grey matter in Frontal Pole (L)	Frontal	2.25 (-27.86 to 32.36)	0.88333	19.1427
INL	Volume of grey matter in Frontal Pole (R)	Frontal	-7.47 (-40.97 to 26.01)	0.661597	19.1493
INL	Volume of grey matter in Superior Frontal Gyrus (L)	Frontal	4.82 (-19.31 to 28.96)	0.695149	6.97444
INL	Volume of grey matter in Superior Frontal Gyrus (R)	Frontal	-3 (-24.8 to 18.79)	0.787004	4.67416
INL	Volume of grey matter in Middle Frontal Gyrus (L)	Frontal	-9.79 (-33.64 to 14.04)	0.420474	5.90333
INL	Volume of grey matter in Middle Frontal Gyrus (R)	Frontal	-21.21 (-43.74 to 1.3)	0.0648362	6.23791
INL	Volume of grey matter in Inferior Frontal Gyrus, pars triangularis (L)	Frontal	-0.31 (-9.19 to 8.56)	0.944331	5.40011
INL	Volume of grey matter in Inferior Frontal Gyrus, pars triangularis (R)	Frontal	-1.22 (-8.85 to 6.4)	0.752675	5.3198
INL	Volume of grey matter in Inferior Frontal Gyrus, pars opercularis (L)	Frontal	-7.92 (-15.83 to 0)	0.0498843	8.71941
INL	Volume of grey matter in Inferior Frontal Gyrus, pars opercularis (R)	Frontal	-2.29 (-10.19 to 5.61)	0.569469	6.60385
INL	Volume of grey matter in Precentral Gyrus (L)	Frontal	-8.58 (-31.16 to 13.99)	0.455986	18.5253
INL	Volume of grey matter in Precentral Gyrus (R)	Frontal	-3.86 (-26.3 to 18.57)	0.735633	17.234
INL	Volume of grey matter in Frontal Medial Cortex (L)	Frontal	-0.48 (-5.11 to 4.13)	0.836356	9.46467
INL	Volume of grey matter in Frontal Medial Cortex (R)	Frontal	-1.57 (-6.34 to 3.19)	0.51711	8.67698
INL	Volume of grey matter in Juxtapositional Lobule Cortex (formerly Supplementary Motor Cortex) (L)	Frontal	-3.88 (-11.99 to 4.22)	0.347345	5.55171
INL	Volume of grey matter in Juxtapositional Lobule Cortex (formerly Supplementary Motor Cortex) (R)	Frontal	1.74 (-6.4 to 9.88)	0.675152	6.40273
INL	Volume of grey matter in Frontal Orbital Cortex (L)	Frontal	-4.56 (-14.96 to 5.82)	0.388915	15.2671
INL	Volume of grey matter in Frontal Orbital Cortex (R)	Frontal	-0.82 (-10.23 to 8.58)	0.863783	16.2048
INL	Volume of grey matter in Frontal Operculum Cortex (L)	Frontal	-0.09 (-3.79 to 3.61)	0.961919	11.5718
INL	Volume of grey matter in Frontal Operculum Cortex (R)	Frontal	3.14 (-0.38 to 6.68)	0.0805925	9.1857
INL	Volume of grey matter in Temporal Pole (L)	Temporal	-2.14 (-18.99 to 14.71)	0.803176	8.43628
INL	Volume of grey matter in Temporal Pole (R)	Temporal	3.46 (-12.96 to 19.89)	0.679264	9.49967
INL	Volume of grey matter in Superior Temporal Gyrus, anterior division (L)	Temporal	-2.67 (-6.88 to 1.53)	0.212496	5.45013
INL	Volume of grey matter in Superior Temporal Gyrus, anterior division (R)	Temporal	2 (-2.26 to 6.26)	0.357485	4.90776
INL	Volume of grey matter in Superior Temporal Gyrus, posterior division (L)	Temporal	4.65 (-2.19 to 11.49)	0.182797	7.13499
INL	Volume of grey matter in Superior Temporal Gyrus, posterior division (R)	Temporal	4.43 (-2.82 to 11.68)	0.231336	10.654
INL	Volume of grey matter in Middle Temporal Gyrus, anterior division (L)	Temporal	-5.21 (-10.62 to 0.19)	0.0589507	4.6121
INL	Volume of grey matter in Middle Temporal Gyrus, anterior division (R)	Temporal	0.72 (-3.75 to 5.2)	0.75094	4.48933
INL	Volume of grey matter in Middle Temporal Gyrus, posterior division (L)	Temporal	0.22 (-11.42 to 11.87)	0.970245	8.89508
INL	Volume of grey matter in Middle Temporal Gyrus, posterior division (R)	Temporal	-1.65 (-13.15 to 9.84)	0.778091	12.4156
INL	Volume of grey matter in Middle Temporal Gyrus, temporooccipital part (L)	Temporal	13.85 (2.52 to 25.18)	0.016582	2.57655
INL	Volume of grey matter in Middle Temporal Gyrus, temporooccipital part (R)	Temporal	15 (1.88 to 28.12)	0.0250118	2.30149
INL	Volume of grey matter in Inferior Temporal Gyrus, anterior division (L)	Temporal	0.15 (-4.37 to 4.67)	0.947532	3.81082
INL	Volume of grey matter in Inferior Temporal Gyrus, anterior division (R)	Temporal	-2.42 (-6.53 to 1.69)	0.249009	3.6061
INL	Volume of grey matter in Inferior Temporal Gyrus, posterior division (L)	Temporal	1.46 (-9.26 to 12.2)	0.788548	2.24817
INL	Volume of grey matter in Inferior Temporal Gyrus, posterior division (R)	Temporal	-7.31 (-17.87 to 3.24)	0.174423	3.78326
INL	Volume of grey matter in Inferior Temporal Gyrus, temporooccipital part (L)	Temporal	1.85 (-7.03 to 10.75)	0.682152	0.849145
INL	Volume of grey matter in Inferior Temporal Gyrus, temporooccipital part (R)	Temporal	4.16 (-6.51 to 14.84)	0.444785	1.79133
INL	Volume of grey matter in Temporal Fusiform Cortex, anterior division (L)	Temporal	0.31 (-3.13 to 3.76)	0.856634	9.15651
INL	Volume of grey matter in Temporal Fusiform Cortex, anterior division (R)	Temporal	-0.75 (-3.8 to 2.29)	0.627919	6.30012
INL	Volume of grey matter in Temporal Fusiform Cortex, posterior division (L)	Temporal	3.6 (-3.62 to 10.83)	0.328787	9.57167
INL	Volume of grey matter in Temporal Fusiform Cortex, posterior division (R)	Temporal	-0.92 (-7.1 to 5.24)	0.767945	8.42866
INL	Volume of grey matter in Planum Polare (L)	Temporal	0.78 (-2.06 to 3.63)	0.588447	18.8406
INL	Volume of grey matter in Planum Polare (R)	Temporal	2.8 (-0.04 to 5.65)	0.0534226	20.8072
INL	Volume of grey matter in Heschl's Gyrus (includes H1 and H2) (L)	Temporal	-0.97 (-4.54 to 2.59)	0.591651	13.819
INL	Volume of grey matter in Heschl's Gyrus (includes H1 and H2) (R)	Temporal	1.46 (-1.19 to 4.12)	0.279906	16.2003
INL	Volume of grey matter in Planum Temporale (L)	Temporal	0.35 (-6.14 to 6.85)	0.915075	6.93857
INL	Volume of grey matter in Planum Temporale (R)	Temporal	1.59 (-2.56 to 5.76)	0.451774	8.27301
INL	Volume of grey matter in Postcentral Gyrus (L)	Parietal	-1.02 (-21.43 to 19.38)	0.921905	20.5373
INL	Volume of grey matter in Postcentral Gyrus (R)	Parietal	10.22 (-9.76 to 30.22)	0.315945	21.7105
INL	Volume of grey matter in Superior Parietal Lobule (L)	Parietal	9.5 (-4.25 to 23.26)	0.175607	7.07953
INL	Volume of grey matter in Superior Parietal Lobule (R)	Parietal	-9.92 (-23.31 to 3.46)	0.146349	5.78731
INL	Volume of grey matter in Supramarginal Gyrus, anterior division (L)	Parietal	-7.38 (-16.91 to 2.15)	0.129085	3.51249
INL	Volume of grey matter in Supramarginal Gyrus, anterior division (R)	Parietal	3.21 (-5.94 to 12.38)	0.490957	5.19159
INL	Volume of grey matter in Supramarginal Gyrus, posterior division (L)	Parietal	-3.98 (-16.32 to 8.34)	0.525938	4.24624
INL	Volume of grey matter in Supramarginal Gyrus, posterior division (R)	Parietal	-9.41 (-24.62 to 5.79)	0.224967	5.6476
INL	Volume of grey matter in Angular Gyrus (L)	Parietal	1.82 (-9.84 to 13.48)	0.759534	3.17476
INL	Volume of grey matter in Angular Gyrus (R)	Parietal	4.96 (-11.07 to 21)	0.54412	4.54109
INL	Volume of grey matter in Precuneous Cortex (L)	Parietal	0.08 (-16.61 to 16.78)	0.992043	12.0463
INL	Volume of grey matter in Precuneous Cortex (R)	Parietal	6.93 (-10.82 to 24.68)	0.444161	14.4141
INL	Volume of grey matter in Parietal Operculum Cortex (L)	Parietal	2.32 (-3.86 to 8.51)	0.461776	4.80792
INL	Volume of grey matter in Parietal Operculum Cortex (R)	Parietal	0.54 (-5.16 to 6.25)	0.852248	5.66263
INL	Volume of grey matter in Lateral Occipital Cortex, superior division (L)	Occipital	16.67 (-13.13 to 46.47)	0.272812	17.6025
INL	Volume of grey matter in Lateral Occipital Cortex, superior division (R)	Occipital	5.66 (-24.61 to 35.94)	0.713803	13.3551
INL	Volume of grey matter in Lateral Occipital Cortex, inferior division (L)	Occipital	1.36 (-15.34 to 18.08)	0.872405	6.26658
INL	Volume of grey matter in Lateral Occipital Cortex, inferior division (R)	Occipital	-0.8 (-18.73 to 17.12)	0.930028	4.97946
INL	Volume of grey matter in Intracalcarine Cortex (L)	Occipital	0.79 (-8.16 to 9.75)	0.861651	2.75433
INL	Volume of grey matter in Intracalcarine Cortex (R)	Occipital	4.12 (-4.43 to 12.68)	0.344795	3.61826
INL	Volume of grey matter in Cuneal Cortex (L)	Occipital	0.48 (-5.18 to 6.16)	0.865855	6.54013
INL	Volume of grey matter in Cuneal Cortex (R)	Occipital	-0.29 (-6.76 to 6.16)	0.927664	6.46109
INL	Volume of grey matter in Lingual Gyrus (L)	Occipital	-4.02 (-14.73 to 6.67)	0.460815	4.62669
INL	Volume of grey matter in Lingual Gyrus (R)	Occipital	1.63 (-9.17 to 12.44)	0.766446	6.32365
INL	Volume of grey matter in Temporal Occipital Fusiform Cortex (L)	Occipital	4.96 (-1.56 to 11.48)	0.136079	4.23906
INL	Volume of grey matter in Temporal Occipital Fusiform Cortex (R)	Occipital	3.27 (-4.84 to 11.39)	0.429186	5.34422
INL	Volume of grey matter in Occipital Fusiform Gyrus (L)	Occipital	-4.7 (-13.07 to 3.67)	0.271174	9.97946
INL	Volume of grey matter in Occipital Fusiform Gyrus (R)	Occipital	1.9 (-6.57 to 10.38)	0.660117	9.78803
INL	Volume of grey matter in Supracalcarine Cortex (L)	Occipital	1.25 (-0.41 to 2.91)	0.141099	1.46596
INL	Volume of grey matter in Supracalcarine Cortex (R)	Occipital	1.66 (-0.61 to 3.93)	0.15292	3.03397
INL	Volume of grey matter in Occipital Pole (L)	Occipital	4.51 (-14.94 to 23.97)	0.649334	9.5132
INL	Volume of grey matter in Occipital Pole (R)	Occipital	0.86 (-17.49 to 19.21)	0.926802	6.55412
INL	Volume of grey matter in I-IV Cerebellum (L)	Cerebellum	2.9 (-1.35 to 7.16)	0.181759	6.88591
INL	Volume of grey matter in I-IV Cerebellum (R)	Cerebellum	4.05 (-0.55 to 8.66)	0.0844918	7.50101
INL	Volume of grey matter in V Cerebellum (L)	Cerebellum	6.68 (1.1 to 12.25)	0.018936	7.60565
INL	Volume of grey matter in V Cerebellum (R)	Cerebellum	4.89 (-0.55 to 10.35)	0.0783652	7.84777
INL	Volume of grey matter in VI Cerebellum (L)	Cerebellum	15.87 (1.34 to 30.39)	0.0321951	15.4484
INL	Volume of grey matter in VI Cerebellum (vermis)	Cerebellum	-0.27 (-3.97 to 3.43)	0.88622	12.0023
INL	Volume of grey matter in VI Cerebellum (R)	Cerebellum	14.09 (-0.11 to 28.31)	0.0519023	14.7047
INL	Volume of grey matter in Crus I Cerebellum (L)	Cerebellum	11.15 (-12.05 to 34.37)	0.346209	15.3161
INL	Volume of grey matter in Crus I Cerebellum (vermis)	Cerebellum	0 (-0.02 to 0.02)	0.818031	1.29981
INL	Volume of grey matter in Crus I Cerebellum (R)	Cerebellum	3.43 (-21.08 to 27.95)	0.783718	15.0447
INL	Volume of grey matter in Crus II Cerebellum (L)	Cerebellum	18.82 (1.23 to 36.41)	0.0358963	12.3848
INL	Volume of grey matter in Crus II Cerebellum (vermis)	Cerebellum	0.45 (-0.77 to 1.68)	0.468015	6.79073
INL	Volume of grey matter in Crus II Cerebellum (R)	Cerebellum	20.6 (3.7 to 37.5)	0.0168774	13.7116
INL	Volume of grey matter in VIIb Cerebellum (L)	Cerebellum	12.58 (2.87 to 22.3)	0.0110931	11.9939
INL	Volume of grey matter in VIIb Cerebellum (vermis)	Cerebellum	0.31 (-0.11 to 0.74)	0.14726	11.5519
INL	Volume of grey matter in VIIb Cerebellum (R)	Cerebellum	14.1 (3.98 to 24.22)	0.00632209	11.2847
INL	Volume of grey matter in VIIIa Cerebellum (L)	Cerebellum	13.81 (3.9 to 23.71)	0.00627133	15.202
INL	Volume of grey matter in VIIIa Cerebellum (vermis)	Cerebellum	3.55 (0.98 to 6.12)	0.00670335	12.4932
INL	Volume of grey matter in VIIIa Cerebellum (R)	Cerebellum	14.11 (3.7 to 24.51)	0.00785462	17.613
INL	Volume of grey matter in VIIIb Cerebellum (L)	Cerebellum	9.12 (1.65 to 16.58)	0.0166439	10.3473
INL	Volume of grey matter in VIIIb Cerebellum (vermis)	Cerebellum	2.42 (1.12 to 3.72)	0.000251259	9.18789
INL	Volume of grey matter in VIIIb Cerebellum (R)	Cerebellum	8.8 (0.79 to 16.81)	0.0311694	14.0938
INL	Volume of grey matter in IX Cerebellum (L)	Cerebellum	8.88 (2.95 to 14.82)	0.00333546	11.9703
INL	Volume of grey matter in IX Cerebellum (vermis)	Cerebellum	1.46 (0.1 to 2.83)	0.0352733	7.57512
INL	Volume of grey matter in IX Cerebellum (R)	Cerebellum	11.32 (4.81 to 17.83)	0.000654986	13.0124
INL	Volume of grey matter in X Cerebellum (L)	Cerebellum	0.91 (-0.23 to 2.06)	0.119714	8.37712
INL	Volume of grey matter in X Cerebellum (vermis)	Cerebellum	0.47 (-0.21 to 1.15)	0.174874	14.2675
INL	Volume of grey matter in X Cerebellum (R)	Cerebellum	-0.08 (-1.24 to 1.08)	0.887728	10.537
INL	Volume of thalamus (L)	Others	5.18 (-3.56 to 13.93)	0.245509	25.1481
INL	Volume of thalamus (R)	Others	4.76 (-3.54 to 13.08)	0.261018	25.0752
INL	Volume of grey matter in Thalamus (L)	Others	-2.23 (-6.53 to 2.05)	0.307621	8.78429
INL	Volume of grey matter in Thalamus (R)	Others	-4.12 (-8.49 to 0.24)	0.0644416	6.28773
INL	Volume of caudate (L)	Others	7.74 (2.1 to 13.39)	0.0071435	7.15764
INL	Volume of caudate (R)	Others	8.71 (2.8 to 14.63)	0.00388781	5.95572
INL	Volume of grey matter in Caudate (L)	Others	-0.19 (-9.83 to 9.45)	0.969087	5.0158
INL	Volume of grey matter in Caudate (R)	Others	0.48 (-9.66 to 10.63)	0.925575	5.55071
INL	Volume of putamen (L)	Others	13.11 (5.16 to 21.07)	0.00123589	14.2201
INL	Volume of putamen (R)	Others	11.65 (4.12 to 19.19)	0.00243564	12.7945
INL	Volume of grey matter in Putamen (L)	Others	3.61 (-2.67 to 9.9)	0.259924	2.65664
INL	Volume of grey matter in Putamen (R)	Others	6.29 (-0.51 to 13.11)	0.0700611	4.6936
INL	Volume of pallidum (L)	Others	4.68 (1.24 to 8.12)	0.00761539	4.33705
INL	Volume of pallidum (R)	Others	6.14 (2.67 to 9.6)	0.000514063	6.85787
INL	Volume of grey matter in Pallidum (L)	Others	0.3 (-0.26 to 0.87)	0.300252	4.00254
INL	Volume of grey matter in Pallidum (R)	Others	0.28 (-0.34 to 0.91)	0.379496	5.26497
INL	Volume of accumbens (L)	Others	2.26 (0.58 to 3.94)	0.00830014	17.0894
INL	Volume of accumbens (R)	Others	3.08 (1.51 to 4.65)	0.000115195	18.8843
INL	Volume of grey matter in Ventral Striatum (L)	Others	2.74 (1.21 to 4.27)	0.000437281	18.5022
INL	Volume of grey matter in Ventral Striatum (R)	Others	2.08 (0.56 to 3.6)	0.00713204	15.3649
INL	Volume of hippocampus (L)	Others	4.4 (-2.82 to 11.63)	0.232546	13.9342
INL	Volume of hippocampus (R)	Others	7.99 (0.9 to 15.08)	0.027044	12.7181
INL	Volume of grey matter in Hippocampus (L)	Others	4.33 (-1.22 to 9.89)	0.126487	15.0124
INL	Volume of grey matter in Hippocampus (R)	Others	5.2 (-0.55 to 10.96)	0.0766898	14.383
INL	Volume of amygdala (L)	Others	-1.29 (-5.04 to 2.45)	0.497644	0.385417
INL	Volume of amygdala (R)	Others	-1.47 (-5.61 to 2.66)	0.485914	0.0541449
INL	Volume of grey matter in Amygdala (L)	Others	0.74 (-2.29 to 3.78)	0.632419	18.3111
INL	Volume of grey matter in Amygdala (R)	Others	2.05 (-1.26 to 5.36)	0.225068	21.9295
INL	Volume of grey matter in Parahippocampal Gyrus, anterior division (L)	Others	1.65 (-3.97 to 7.28)	0.564675	6.30595
INL	Volume of grey matter in Parahippocampal Gyrus, anterior division (R)	Others	2.73 (-3.2 to 8.68)	0.366485	5.03072
INL	Volume of grey matter in Parahippocampal Gyrus, posterior division (L)	Others	2.12 (-1.08 to 5.33)	0.195264	8.23028
INL	Volume of grey matter in Parahippocampal Gyrus, posterior division (R)	Others	0.96 (-1.7 to 3.63)	0.4783	8.4954
INL	Volume of grey matter in Subcallosal Cortex (L)	Others	2.22 (-2.46 to 6.9)	0.353381	8.64174
INL	Volume of grey matter in Subcallosal Cortex (R)	Others	2.44 (-1.75 to 6.65)	0.25408	2.93397
INL	Volume of grey matter in Paracingulate Gyrus (L)	Others	6.02 (-4.74 to 16.79)	0.272495	15.4509
INL	Volume of grey matter in Paracingulate Gyrus (R)	Others	12.79 (1.68 to 23.9)	0.0239777	18.0557
INL	Volume of grey matter in Cingulate Gyrus, anterior division (L)	Others	-13.23 (-27.58 to 1.1)	0.0704371	0.714864
INL	Volume of grey matter in Cingulate Gyrus, anterior division (R)	Others	-7.49 (-23.09 to 8.1)	0.346521	0.518116
INL	Volume of grey matter in Cingulate Gyrus, posterior division (L)	Others	-2.48 (-11.19 to 6.22)	0.576649	3.15424
INL	Volume of grey matter in Cingulate Gyrus, posterior division (R)	Others	1.65 (-7.35 to 10.65)	0.719115	1.82083
INL	Volume of grey matter in Insular Cortex (L)	Others	9.89 (2.23 to 17.56)	0.0113506	13.4502
INL	Volume of grey matter in Insular Cortex (R)	Others	11.85 (4.11 to 19.59)	0.00269103	11.0203
INL	Volume of grey matter in Central Opercular Cortex (L)	Others	1.11 (-6.17 to 8.39)	0.764642	16.6403
INL	Volume of grey matter in Central Opercular Cortex (R)	Others	1.22 (-6.3 to 8.75)	0.749662	15.667
INL	Volume of grey matter in Brain-Stem	Others	7.37 (-4.2 to 18.95)	0.211696	14.8023
INL-ELM	Volume of grey matter in Frontal Pole (L)	Frontal	14.67 (3.74 to 25.59)	0.00849019	19.2296
INL-ELM	Volume of grey matter in Frontal Pole (R)	Frontal	6.16 (-5.99 to 18.31)	0.320548	19.1593
INL-ELM	Volume of grey matter in Superior Frontal Gyrus (L)	Frontal	1.45 (-7.3 to 10.21)	0.745079	6.97375
INL-ELM	Volume of grey matter in Superior Frontal Gyrus (R)	Frontal	-1.56 (-9.47 to 6.34)	0.698146	4.67531
INL-ELM	Volume of grey matter in Middle Frontal Gyrus (L)	Frontal	-4.59 (-13.25 to 4.05)	0.297496	5.90973
INL-ELM	Volume of grey matter in Middle Frontal Gyrus (R)	Frontal	-2.97 (-11.15 to 5.19)	0.475268	6.19554
INL-ELM	Volume of grey matter in Inferior Frontal Gyrus, pars triangularis (L)	Frontal	-0.63 (-3.85 to 2.59)	0.701514	5.4022
INL-ELM	Volume of grey matter in Inferior Frontal Gyrus, pars triangularis (R)	Frontal	-2.73 (-5.5 to 0.03)	0.0532251	5.37346
INL-ELM	Volume of grey matter in Inferior Frontal Gyrus, pars opercularis (L)	Frontal	0.14 (-2.73 to 3.01)	0.923815	8.66482
INL-ELM	Volume of grey matter in Inferior Frontal Gyrus, pars opercularis (R)	Frontal	-1.34 (-4.21 to 1.52)	0.358688	6.6114
INL-ELM	Volume of grey matter in Precentral Gyrus (L)	Frontal	-3.07 (-11.27 to 5.11)	0.461414	18.5251
INL-ELM	Volume of grey matter in Precentral Gyrus (R)	Frontal	-3.67 (-11.81 to 4.47)	0.376649	17.2426
INL-ELM	Volume of grey matter in Frontal Medial Cortex (L)	Frontal	0.45 (-1.22 to 2.13)	0.593354	9.46809
INL-ELM	Volume of grey matter in Frontal Medial Cortex (R)	Frontal	0.64 (-1.08 to 2.37)	0.465284	8.6786
INL-ELM	Volume of grey matter in Juxtapositional Lobule Cortex (formerly Supplementary Motor Cortex) (L)	Frontal	0.54 (-2.39 to 3.49)	0.7156	5.54067
INL-ELM	Volume of grey matter in Juxtapositional Lobule Cortex (formerly Supplementary Motor Cortex) (R)	Frontal	1.44 (-1.5 to 4.4)	0.336842	6.41362
INL-ELM	Volume of grey matter in Frontal Orbital Cortex (L)	Frontal	-1.69 (-5.47 to 2.07)	0.377287	15.2676
INL-ELM	Volume of grey matter in Frontal Orbital Cortex (R)	Frontal	2.08 (-1.32 to 5.5)	0.231285	16.2231
INL-ELM	Volume of grey matter in Frontal Operculum Cortex (L)	Frontal	0.77 (-0.56 to 2.12)	0.257831	11.5894
INL-ELM	Volume of grey matter in Frontal Operculum Cortex (R)	Frontal	-0.19 (-1.47 to 1.08)	0.764357	9.14376
INL-ELM	Volume of grey matter in Temporal Pole (L)	Temporal	2.07 (-4.04 to 8.19)	0.505834	8.44171
INL-ELM	Volume of grey matter in Temporal Pole (R)	Temporal	3.51 (-2.44 to 9.48)	0.247224	9.51614
INL-ELM	Volume of grey matter in Superior Temporal Gyrus, anterior division (L)	Temporal	0.86 (-0.65 to 2.39)	0.264159	5.4456
INL-ELM	Volume of grey matter in Superior Temporal Gyrus, anterior division (R)	Temporal	1.91 (0.37 to 3.46)	0.0151319	4.98263
INL-ELM	Volume of grey matter in Superior Temporal Gyrus, posterior division (L)	Temporal	2.62 (0.13 to 5.1)	0.0385902	7.17123
INL-ELM	Volume of grey matter in Superior Temporal Gyrus, posterior division (R)	Temporal	-0.37 (-3.01 to 2.25)	0.777564	10.6352
INL-ELM	Volume of grey matter in Middle Temporal Gyrus, anterior division (L)	Temporal	-1.04 (-3 to 0.92)	0.298377	4.57515
INL-ELM	Volume of grey matter in Middle Temporal Gyrus, anterior division (R)	Temporal	0.82 (-0.8 to 2.44)	0.321714	4.50244
INL-ELM	Volume of grey matter in Middle Temporal Gyrus, posterior division (L)	Temporal	0.05 (-4.17 to 4.28)	0.980252	8.89507
INL-ELM	Volume of grey matter in Middle Temporal Gyrus, posterior division (R)	Temporal	-1.49 (-5.66 to 2.68)	0.483582	12.4213
INL-ELM	Volume of grey matter in Middle Temporal Gyrus, temporooccipital part (L)	Temporal	0.51 (-3.6 to 4.62)	0.807616	2.49026
INL-ELM	Volume of grey matter in Middle Temporal Gyrus, temporooccipital part (R)	Temporal	0.46 (-4.3 to 5.22)	0.849789	2.22552
INL-ELM	Volume of grey matter in Inferior Temporal Gyrus, anterior division (L)	Temporal	0.75 (-0.88 to 2.4)	0.364634	3.82308
INL-ELM	Volume of grey matter in Inferior Temporal Gyrus, anterior division (R)	Temporal	-0.12 (-1.61 to 1.37)	0.870534	3.58654
INL-ELM	Volume of grey matter in Inferior Temporal Gyrus, posterior division (L)	Temporal	2.8 (-1.09 to 6.69)	0.158325	2.27738
INL-ELM	Volume of grey matter in Inferior Temporal Gyrus, posterior division (R)	Temporal	-1.05 (-4.88 to 2.77)	0.589137	3.75998
INL-ELM	Volume of grey matter in Inferior Temporal Gyrus, temporooccipital part (L)	Temporal	2.39 (-0.83 to 5.62)	0.145497	0.87929
INL-ELM	Volume of grey matter in Inferior Temporal Gyrus, temporooccipital part (R)	Temporal	2.76 (-1.11 to 6.64)	0.162005	1.81232
INL-ELM	Volume of grey matter in Temporal Fusiform Cortex, anterior division (L)	Temporal	0.29 (-0.95 to 1.54)	0.643487	9.15909
INL-ELM	Volume of grey matter in Temporal Fusiform Cortex, anterior division (R)	Temporal	0.19 (-0.91 to 1.3)	0.727805	6.29846
INL-ELM	Volume of grey matter in Temporal Fusiform Cortex, posterior division (L)	Temporal	2.87 (0.24 to 5.49)	0.031918	9.62309
INL-ELM	Volume of grey matter in Temporal Fusiform Cortex, posterior division (R)	Temporal	0.63 (-1.6 to 2.88)	0.575749	8.43189
INL-ELM	Volume of grey matter in Planum Polare (L)	Temporal	0.52 (-0.51 to 1.55)	0.320328	18.8494
INL-ELM	Volume of grey matter in Planum Polare (R)	Temporal	1.69 (0.65 to 2.72)	0.00133069	20.8882
INL-ELM	Volume of grey matter in Heschl's Gyrus (includes H1 and H2) (L)	Temporal	0.8 (-0.48 to 2.1)	0.22231	13.8352
INL-ELM	Volume of grey matter in Heschl's Gyrus (includes H1 and H2) (R)	Temporal	0.77 (-0.18 to 1.74)	0.114558	16.2176
INL-ELM	Volume of grey matter in Planum Temporale (L)	Temporal	1.5 (-0.85 to 3.86)	0.210162	6.96118
INL-ELM	Volume of grey matter in Planum Temporale (R)	Temporal	0.4 (-1.1 to 1.91)	0.602991	8.26878
INL-ELM	Volume of grey matter in Postcentral Gyrus (L)	Parietal	3.78 (-3.62 to 11.18)	0.316765	20.5496
INL-ELM	Volume of grey matter in Postcentral Gyrus (R)	Parietal	0.97 (-6.27 to 8.23)	0.79169	21.6991
INL-ELM	Volume of grey matter in Superior Parietal Lobule (L)	Parietal	4.58 (-0.4 to 9.57)	0.0718427	7.09989
INL-ELM	Volume of grey matter in Superior Parietal Lobule (R)	Parietal	2.55 (-2.3 to 7.41)	0.303204	5.7719
INL-ELM	Volume of grey matter in Supramarginal Gyrus, anterior division (L)	Parietal	-2.03 (-5.49 to 1.42)	0.249136	3.49783
INL-ELM	Volume of grey matter in Supramarginal Gyrus, anterior division (R)	Parietal	-2.71 (-6.04 to 0.6)	0.109249	5.22248
INL-ELM	Volume of grey matter in Supramarginal Gyrus, posterior division (L)	Parietal	-4.61 (-9.08 to -0.13)	0.0432745	4.30117
INL-ELM	Volume of grey matter in Supramarginal Gyrus, posterior division (R)	Parietal	-4.28 (-9.8 to 1.22)	0.127679	5.66007
INL-ELM	Volume of grey matter in Angular Gyrus (L)	Parietal	-1.8 (-6.03 to 2.43)	0.404191	3.18384
INL-ELM	Volume of grey matter in Angular Gyrus (R)	Parietal	2.53 (-3.28 to 8.35)	0.393599	4.54644
INL-ELM	Volume of grey matter in Precuneous Cortex (L)	Parietal	-0.64 (-6.7 to 5.41)	0.833798	12.0469
INL-ELM	Volume of grey matter in Precuneous Cortex (R)	Parietal	0.42 (-6.01 to 6.87)	0.896095	14.4065
INL-ELM	Volume of grey matter in Parietal Operculum Cortex (L)	Parietal	0.85 (-1.39 to 3.09)	0.457177	4.80808
INL-ELM	Volume of grey matter in Parietal Operculum Cortex (R)	Parietal	0.63 (-1.43 to 2.71)	0.546074	5.66748
INL-ELM	Volume of grey matter in Lateral Occipital Cortex, superior division (L)	Occipital	-0.39 (-11.21 to 10.41)	0.942453	17.5871
INL-ELM	Volume of grey matter in Lateral Occipital Cortex, superior division (R)	Occipital	3.58 (-7.4 to 14.57)	0.522213	13.3588
INL-ELM	Volume of grey matter in Lateral Occipital Cortex, inferior division (L)	Occipital	3.76 (-2.29 to 9.83)	0.223469	6.28785
INL-ELM	Volume of grey matter in Lateral Occipital Cortex, inferior division (R)	Occipital	3.64 (-2.85 to 10.15)	0.271748	4.99724
INL-ELM	Volume of grey matter in Intracalcarine Cortex (L)	Occipital	0.81 (-2.44 to 4.06)	0.625019	2.75749
INL-ELM	Volume of grey matter in Intracalcarine Cortex (R)	Occipital	0.83 (-2.27 to 3.94)	0.597906	3.60903
INL-ELM	Volume of grey matter in Cuneal Cortex (L)	Occipital	1.42 (-0.63 to 3.48)	0.175659	6.56642
INL-ELM	Volume of grey matter in Cuneal Cortex (R)	Occipital	-1.48 (-3.82 to 0.86)	0.215926	6.48329
INL-ELM	Volume of grey matter in Lingual Gyrus (L)	Occipital	1.55 (-2.33 to 5.43)	0.433049	4.62774
INL-ELM	Volume of grey matter in Lingual Gyrus (R)	Occipital	2.67 (-1.24 to 6.59)	0.181181	6.34846
INL-ELM	Volume of grey matter in Temporal Occipital Fusiform Cortex (L)	Occipital	1.48 (-0.88 to 3.84)	0.219904	4.22836
INL-ELM	Volume of grey matter in Temporal Occipital Fusiform Cortex (R)	Occipital	-0.92 (-3.87 to 2.01)	0.536904	5.34063
INL-ELM	Volume of grey matter in Occipital Fusiform Gyrus (L)	Occipital	2.81 (-0.22 to 5.85)	0.0698909	10.0086
INL-ELM	Volume of grey matter in Occipital Fusiform Gyrus (R)	Occipital	2.3 (-0.77 to 5.38)	0.142064	9.81561
INL-ELM	Volume of grey matter in Supracalcarine Cortex (L)	Occipital	0.06 (-0.53 to 0.67)	0.831974	1.43338
INL-ELM	Volume of grey matter in Supracalcarine Cortex (R)	Occipital	0.53 (-0.28 to 1.36)	0.201229	3.02778
INL-ELM	Volume of grey matter in Occipital Pole (L)	Occipital	4.39 (-2.66 to 11.46)	0.222115	9.5313
INL-ELM	Volume of grey matter in Occipital Pole (R)	Occipital	3.71 (-2.94 to 10.37)	0.27434	6.5714
INL-ELM	Volume of grey matter in I-IV Cerebellum (L)	Cerebellum	0.14 (-1.39 to 1.69)	0.850939	6.86054
INL-ELM	Volume of grey matter in I-IV Cerebellum (R)	Cerebellum	0.74 (-0.93 to 2.41)	0.385735	7.46895
INL-ELM	Volume of grey matter in V Cerebellum (L)	Cerebellum	0.08 (-1.93 to 2.11)	0.930636	7.52643
INL-ELM	Volume of grey matter in V Cerebellum (R)	Cerebellum	0.27 (-1.7 to 2.25)	0.787146	7.80431
INL-ELM	Volume of grey matter in VI Cerebellum (L)	Cerebellum	0.94 (-4.33 to 6.21)	0.726644	15.3895
INL-ELM	Volume of grey matter in VI Cerebellum (vermis)	Cerebellum	-0.19 (-1.54 to 1.14)	0.772971	12.0031
INL-ELM	Volume of grey matter in VI Cerebellum (R)	Cerebellum	0.82 (-4.33 to 5.98)	0.75318	14.6558
INL-ELM	Volume of grey matter in Crus I Cerebellum (L)	Cerebellum	6.46 (-1.96 to 14.88)	0.132686	15.3343
INL-ELM	Volume of grey matter in Crus I Cerebellum (vermis)	Cerebellum	0 (-0.01 to 0)	0.652245	1.30212
INL-ELM	Volume of grey matter in Crus I Cerebellum (R)	Cerebellum	4.08 (-4.81 to 12.98)	0.368605	15.0544
INL-ELM	Volume of grey matter in Crus II Cerebellum (L)	Cerebellum	7.61 (1.23 to 13.99)	0.019371	12.3994
INL-ELM	Volume of grey matter in Crus II Cerebellum (vermis)	Cerebellum	0.28 (-0.15 to 0.73)	0.208058	6.8061
INL-ELM	Volume of grey matter in Crus II Cerebellum (R)	Cerebellum	5.77 (-0.36 to 11.9)	0.0652289	13.6805
INL-ELM	Volume of grey matter in VIIb Cerebellum (L)	Cerebellum	4.42 (0.9 to 7.95)	0.0138081	11.9886
INL-ELM	Volume of grey matter in VIIb Cerebellum (vermis)	Cerebellum	0.1 (-0.05 to 0.26)	0.183923	11.5473
INL-ELM	Volume of grey matter in VIIb Cerebellum (R)	Cerebellum	4.7 (1.02 to 8.37)	0.0121546	11.2685
INL-ELM	Volume of grey matter in VIIIa Cerebellum (L)	Cerebellum	4.5 (0.91 to 8.1)	0.0140317	15.183
INL-ELM	Volume of grey matter in VIIIa Cerebellum (vermis)	Cerebellum	0.75 (-0.17 to 1.68)	0.111909	12.4273
INL-ELM	Volume of grey matter in VIIIa Cerebellum (R)	Cerebellum	4.04 (0.26 to 7.81)	0.0358862	17.5788
INL-ELM	Volume of grey matter in VIIIb Cerebellum (L)	Cerebellum	1.72 (-0.98 to 4.43)	0.211272	10.289
INL-ELM	Volume of grey matter in VIIIb Cerebellum (vermis)	Cerebellum	0.66 (0.19 to 1.14)	0.0055283	9.10712
INL-ELM	Volume of grey matter in VIIIb Cerebellum (R)	Cerebellum	1.96 (-0.94 to 4.87)	0.1853	14.0551
INL-ELM	Volume of grey matter in IX Cerebellum (L)	Cerebellum	1.24 (-0.91 to 3.39)	0.258118	11.8696
INL-ELM	Volume of grey matter in IX Cerebellum (vermis)	Cerebellum	-0.02 (-0.52 to 0.46)	0.910378	7.51144
INL-ELM	Volume of grey matter in IX Cerebellum (R)	Cerebellum	1.77 (-0.59 to 4.13)	0.142016	12.8841
INL-ELM	Volume of grey matter in X Cerebellum (L)	Cerebellum	0.18 (-0.22 to 0.6)	0.376683	8.3537
INL-ELM	Volume of grey matter in X Cerebellum (vermis)	Cerebellum	0.08 (-0.15 to 0.33)	0.483757	14.2494
INL-ELM	Volume of grey matter in X Cerebellum (R)	Cerebellum	-0.39 (-0.81 to 0.03)	0.0703677	10.5823
INL-ELM	Volume of thalamus (L)	Others	0.52 (-2.65 to 3.7)	0.745463	25.1336
INL-ELM	Volume of thalamus (R)	Others	1.14 (-1.87 to 4.15)	0.459145	25.0668
INL-ELM	Volume of grey matter in Thalamus (L)	Others	-1.04 (-2.6 to 0.51)	0.189667	8.79395
INL-ELM	Volume of grey matter in Thalamus (R)	Others	-1.25 (-2.84 to 0.32)	0.120183	6.27306
INL-ELM	Volume of caudate (L)	Others	0.92 (-1.12 to 2.97)	0.374785	7.06429
INL-ELM	Volume of caudate (R)	Others	1.3 (-0.84 to 3.45)	0.234586	5.8542
INL-ELM	Volume of grey matter in Caudate (L)	Others	-1.35 (-4.85 to 2.14)	0.447791	5.02431
INL-ELM	Volume of grey matter in Caudate (R)	Others	-1.52 (-5.2 to 2.16)	0.417851	5.56024
INL-ELM	Volume of putamen (L)	Others	1.87 (-1.01 to 4.76)	0.204381	14.102
INL-ELM	Volume of putamen (R)	Others	0.4 (-2.33 to 3.14)	0.772231	12.6706
INL-ELM	Volume of grey matter in Putamen (L)	Others	1.26 (-1.01 to 3.55)	0.275694	2.65542
INL-ELM	Volume of grey matter in Putamen (R)	Others	1.74 (-0.73 to 4.21)	0.167286	4.67318
INL-ELM	Volume of pallidum (L)	Others	0.61 (-0.63 to 1.86)	0.336682	4.24459
INL-ELM	Volume of pallidum (R)	Others	0.55 (-0.7 to 1.81)	0.385409	6.69354
INL-ELM	Volume of grey matter in Pallidum (L)	Others	0.14 (-0.06 to 0.35)	0.174413	4.01409
INL-ELM	Volume of grey matter in Pallidum (R)	Others	0.13 (-0.09 to 0.36)	0.246219	5.27342
INL-ELM	Volume of accumbens (L)	Others	0.24 (-0.36 to 0.85)	0.435426	17.0072
INL-ELM	Volume of accumbens (R)	Others	0.37 (-0.19 to 0.94)	0.200387	18.7169
INL-ELM	Volume of grey matter in Ventral Striatum (L)	Others	0.19 (-0.35 to 0.75)	0.486117	18.3512
INL-ELM	Volume of grey matter in Ventral Striatum (R)	Others	0.36 (-0.18 to 0.91)	0.196511	15.2914
INL-ELM	Volume of hippocampus (L)	Others	0.11 (-2.5 to 2.74)	0.928879	13.9152
INL-ELM	Volume of hippocampus (R)	Others	1.07 (-1.49 to 3.64)	0.412691	12.6608
INL-ELM	Volume of grey matter in Hippocampus (L)	Others	1.7 (-0.3 to 3.72)	0.0967114	15.018
INL-ELM	Volume of grey matter in Hippocampus (R)	Others	1.28 (-0.8 to 3.37)	0.227343	14.3607
INL-ELM	Volume of amygdala (L)	Others	-0.89 (-2.25 to 0.46)	0.197073	0.404106
INL-ELM	Volume of amygdala (R)	Others	-1.33 (-2.83 to 0.16)	0.0818646	0.0937311
INL-ELM	Volume of grey matter in Amygdala (L)	Others	0.6 (-0.49 to 1.7)	0.28336	18.3229
INL-ELM	Volume of grey matter in Amygdala (R)	Others	0.44 (-0.75 to 1.64)	0.469229	21.918
INL-ELM	Volume of grey matter in Parahippocampal Gyrus, anterior division (L)	Others	1.41 (-0.62 to 3.46)	0.173697	6.32812
INL-ELM	Volume of grey matter in Parahippocampal Gyrus, anterior division (R)	Others	1.9 (-0.25 to 4.06)	0.0831669	5.06308
INL-ELM	Volume of grey matter in Parahippocampal Gyrus, posterior division (L)	Others	0.53 (-0.63 to 1.69)	0.372769	8.21765
INL-ELM	Volume of grey matter in Parahippocampal Gyrus, posterior division (R)	Others	-0.12 (-1.09 to 0.84)	0.795805	8.48918
INL-ELM	Volume of grey matter in Subcallosal Cortex (L)	Others	-0.68 (-2.38 to 1.01)	0.43057	8.63832
INL-ELM	Volume of grey matter in Subcallosal Cortex (R)	Others	-0.37 (-1.9 to 1.14)	0.627176	2.91786
INL-ELM	Volume of grey matter in Paracingulate Gyrus (L)	Others	1.51 (-2.39 to 5.42)	0.448651	15.4426
INL-ELM	Volume of grey matter in Paracingulate Gyrus (R)	Others	4.35 (0.32 to 8.38)	0.0342222	18.0478
INL-ELM	Volume of grey matter in Cingulate Gyrus, anterior division (L)	Others	-3.6 (-8.8 to 1.6)	0.175208	0.692657
INL-ELM	Volume of grey matter in Cingulate Gyrus, anterior division (R)	Others	-3.68 (-9.34 to 1.98)	0.202433	0.529567
INL-ELM	Volume of grey matter in Cingulate Gyrus, posterior division (L)	Others	0.87 (-2.28 to 4.03)	0.587548	3.15397
INL-ELM	Volume of grey matter in Cingulate Gyrus, posterior division (R)	Others	3.11 (-0.15 to 6.37)	0.0620431	1.87211
INL-ELM	Volume of grey matter in Insular Cortex (L)	Others	4.14 (1.36 to 6.92)	0.0034624	13.479
INL-ELM	Volume of grey matter in Insular Cortex (R)	Others	4.66 (1.85 to 7.47)	0.00114074	11.0421
INL-ELM	Volume of grey matter in Central Opercular Cortex (L)	Others	1.11 (-1.52 to 3.76)	0.407534	16.648
INL-ELM	Volume of grey matter in Central Opercular Cortex (R)	Others	1.33 (-1.4 to 4.06)	0.340061	15.6776
INL-ELM	Volume of grey matter in Brain-Stem	Others	-1.57 (-5.78 to 2.62)	0.461831	14.7888
INL-RPE	Volume of grey matter in Frontal Pole (L)	Frontal	9.01 (0.05 to 17.96)	0.0485071	19.1914
INL-RPE	Volume of grey matter in Frontal Pole (R)	Frontal	5.68 (-4.27 to 15.64)	0.263086	19.1626
INL-RPE	Volume of grey matter in Superior Frontal Gyrus (L)	Frontal	2.96 (-4.21 to 10.14)	0.41817	6.98172
INL-RPE	Volume of grey matter in Superior Frontal Gyrus (R)	Frontal	2.45 (-4.02 to 8.93)	0.457434	4.68128
INL-RPE	Volume of grey matter in Middle Frontal Gyrus (L)	Frontal	-1.02 (-8.11 to 6.06)	0.776537	5.89499
INL-RPE	Volume of grey matter in Middle Frontal Gyrus (R)	Frontal	-4.16 (-10.86 to 2.53)	0.222718	6.20982
INL-RPE	Volume of grey matter in Inferior Frontal Gyrus, pars triangularis (L)	Frontal	-0.15 (-2.79 to 2.48)	0.907952	5.40023
INL-RPE	Volume of grey matter in Inferior Frontal Gyrus, pars triangularis (R)	Frontal	-2.84 (-5.1 to -0.57)	0.0141208	5.40717
INL-RPE	Volume of grey matter in Inferior Frontal Gyrus, pars opercularis (L)	Frontal	0.11 (-2.23 to 2.47)	0.922826	8.66483
INL-RPE	Volume of grey matter in Inferior Frontal Gyrus, pars opercularis (R)	Frontal	-0.57 (-2.92 to 1.77)	0.631792	6.60248
INL-RPE	Volume of grey matter in Precentral Gyrus (L)	Frontal	-3.46 (-10.18 to 3.24)	0.311157	18.5313
INL-RPE	Volume of grey matter in Precentral Gyrus (R)	Frontal	-2.51 (-9.18 to 4.15)	0.460399	17.2396
INL-RPE	Volume of grey matter in Frontal Medial Cortex (L)	Frontal	0.12 (-1.25 to 1.49)	0.860427	9.46451
INL-RPE	Volume of grey matter in Frontal Medial Cortex (R)	Frontal	0.05 (-1.35 to 1.47)	0.935502	8.6711
INL-RPE	Volume of grey matter in Juxtapositional Lobule Cortex (formerly Supplementary Motor Cortex) (L)	Frontal	1.6 (-0.8 to 4.02)	0.190888	5.56389
INL-RPE	Volume of grey matter in Juxtapositional Lobule Cortex (formerly Supplementary Motor Cortex) (R)	Frontal	1.54 (-0.87 to 3.96)	0.211323	6.42296
INL-RPE	Volume of grey matter in Frontal Orbital Cortex (L)	Frontal	-0.59 (-3.68 to 2.49)	0.70755	15.2591
INL-RPE	Volume of grey matter in Frontal Orbital Cortex (R)	Frontal	1.66 (-1.13 to 4.46)	0.242745	16.2222
INL-RPE	Volume of grey matter in Frontal Operculum Cortex (L)	Frontal	0.72 (-0.37 to 1.83)	0.194606	11.595
INL-RPE	Volume of grey matter in Frontal Operculum Cortex (R)	Frontal	-0.5 (-1.55 to 0.54)	0.344503	9.15514
INL-RPE	Volume of grey matter in Temporal Pole (L)	Temporal	0.87 (-4.14 to 5.88)	0.733397	8.43704
INL-RPE	Volume of grey matter in Temporal Pole (R)	Temporal	2.44 (-2.44 to 7.32)	0.327252	9.51079
INL-RPE	Volume of grey matter in Superior Temporal Gyrus, anterior division (L)	Temporal	0.8 (-0.44 to 2.05)	0.207244	5.45066
INL-RPE	Volume of grey matter in Superior Temporal Gyrus, anterior division (R)	Temporal	1.59 (0.33 to 2.86)	0.0133511	4.9859
INL-RPE	Volume of grey matter in Superior Temporal Gyrus, posterior division (L)	Temporal	2.74 (0.7 to 4.77)	0.00828083	7.21018
INL-RPE	Volume of grey matter in Superior Temporal Gyrus, posterior division (R)	Temporal	-0.61 (-2.77 to 1.53)	0.57372	10.6385
INL-RPE	Volume of grey matter in Middle Temporal Gyrus, anterior division (L)	Temporal	-0.66 (-2.27 to 0.94)	0.416931	4.56887
INL-RPE	Volume of grey matter in Middle Temporal Gyrus, anterior division (R)	Temporal	0.64 (-0.68 to 1.98)	0.339342	4.50142
INL-RPE	Volume of grey matter in Middle Temporal Gyrus, posterior division (L)	Temporal	0.63 (-2.82 to 4.1)	0.717644	8.89692
INL-RPE	Volume of grey matter in Middle Temporal Gyrus, posterior division (R)	Temporal	-0.45 (-3.87 to 2.95)	0.792014	12.4155
INL-RPE	Volume of grey matter in Middle Temporal Gyrus, temporooccipital part (L)	Temporal	0.66 (-2.71 to 4.03)	0.700839	2.4916
INL-RPE	Volume of grey matter in Middle Temporal Gyrus, temporooccipital part (R)	Temporal	0.49 (-3.4 to 4.39)	0.804226	2.22591
INL-RPE	Volume of grey matter in Inferior Temporal Gyrus, anterior division (L)	Temporal	1.01 (-0.33 to 2.35)	0.141051	3.84323
INL-RPE	Volume of grey matter in Inferior Temporal Gyrus, anterior division (R)	Temporal	-0.47 (-1.69 to 0.74)	0.446537	3.59484
INL-RPE	Volume of grey matter in Inferior Temporal Gyrus, posterior division (L)	Temporal	2.38 (-0.8 to 5.57)	0.143002	2.27975
INL-RPE	Volume of grey matter in Inferior Temporal Gyrus, posterior division (R)	Temporal	-0.7 (-3.84 to 2.43)	0.660278	3.7585
INL-RPE	Volume of grey matter in Inferior Temporal Gyrus, temporooccipital part (L)	Temporal	1.03 (-1.61 to 3.67)	0.444268	0.855597
INL-RPE	Volume of grey matter in Inferior Temporal Gyrus, temporooccipital part (R)	Temporal	2.92 (-0.25 to 6.09)	0.0714194	1.83213
INL-RPE	Volume of grey matter in Temporal Fusiform Cortex, anterior division (L)	Temporal	0.62 (-0.39 to 1.65)	0.230762	9.17638
INL-RPE	Volume of grey matter in Temporal Fusiform Cortex, anterior division (R)	Temporal	0.4 (-0.5 to 1.3)	0.385437	6.30769
INL-RPE	Volume of grey matter in Temporal Fusiform Cortex, posterior division (L)	Temporal	2.81 (0.66 to 4.96)	0.0101463	9.65134
INL-RPE	Volume of grey matter in Temporal Fusiform Cortex, posterior division (R)	Temporal	1.02 (-0.8 to 2.86)	0.272769	8.44459
INL-RPE	Volume of grey matter in Planum Polare (L)	Temporal	0.42 (-0.42 to 1.27)	0.323149	18.8492
INL-RPE	Volume of grey matter in Planum Polare (R)	Temporal	1.37 (0.52 to 2.21)	0.00149975	20.8855
INL-RPE	Volume of grey matter in Heschl's Gyrus (includes H1 and H2) (L)	Temporal	0.96 (-0.09 to 2.02)	0.074218	13.858
INL-RPE	Volume of grey matter in Heschl's Gyrus (includes H1 and H2) (R)	Temporal	0.85 (0.06 to 1.64)	0.0347086	16.2433
INL-RPE	Volume of grey matter in Planum Temporale (L)	Temporal	1.89 (-0.03 to 3.82)	0.0545876	6.99198
INL-RPE	Volume of grey matter in Planum Temporale (R)	Temporal	0.47 (-0.76 to 1.71)	0.449805	8.27308
INL-RPE	Volume of grey matter in Postcentral Gyrus (L)	Parietal	-0.1 (-6.17 to 5.96)	0.971981	20.5372
INL-RPE	Volume of grey matter in Postcentral Gyrus (R)	Parietal	-0.42 (-6.37 to 5.51)	0.888101	21.6985
INL-RPE	Volume of grey matter in Superior Parietal Lobule (L)	Parietal	2.99 (-1.09 to 7.08)	0.151621	7.08274
INL-RPE	Volume of grey matter in Superior Parietal Lobule (R)	Parietal	1.06 (-2.92 to 5.04)	0.601442	5.76034
INL-RPE	Volume of grey matter in Supramarginal Gyrus, anterior division (L)	Parietal	-1.32 (-4.15 to 1.51)	0.360688	3.49042
INL-RPE	Volume of grey matter in Supramarginal Gyrus, anterior division (R)	Parietal	-1.66 (-4.39 to 1.05)	0.229715	5.2059
INL-RPE	Volume of grey matter in Supramarginal Gyrus, posterior division (L)	Parietal	-2.81 (-6.48 to 0.85)	0.132335	4.27403
INL-RPE	Volume of grey matter in Supramarginal Gyrus, posterior division (R)	Parietal	-3.16 (-7.68 to 1.35)	0.170122	5.65362
INL-RPE	Volume of grey matter in Angular Gyrus (L)	Parietal	-1.13 (-4.6 to 2.32)	0.519821	3.1796
INL-RPE	Volume of grey matter in Angular Gyrus (R)	Parietal	2.59 (-2.17 to 7.36)	0.28685	4.55249
INL-RPE	Volume of grey matter in Precuneous Cortex (L)	Parietal	0 (-4.95 to 4.97)	0.997031	12.0463
INL-RPE	Volume of grey matter in Precuneous Cortex (R)	Parietal	0.54 (-4.73 to 5.82)	0.840128	14.4068
INL-RPE	Volume of grey matter in Parietal Operculum Cortex (L)	Parietal	0.58 (-1.25 to 2.42)	0.535713	4.80557
INL-RPE	Volume of grey matter in Parietal Operculum Cortex (R)	Parietal	0.91 (-0.78 to 2.6)	0.292101	5.67844
INL-RPE	Volume of grey matter in Lateral Occipital Cortex, superior division (L)	Occipital	1.46 (-7.39 to 10.32)	0.745778	17.5884
INL-RPE	Volume of grey matter in Lateral Occipital Cortex, superior division (R)	Occipital	4.38 (-4.61 to 13.38)	0.339738	13.3656
INL-RPE	Volume of grey matter in Lateral Occipital Cortex, inferior division (L)	Occipital	1.39 (-3.58 to 6.36)	0.58343	6.2706
INL-RPE	Volume of grey matter in Lateral Occipital Cortex, inferior division (R)	Occipital	1.93 (-3.39 to 7.26)	0.476431	4.98686
INL-RPE	Volume of grey matter in Intracalcarine Cortex (L)	Occipital	0.37 (-2.28 to 3.03)	0.782606	2.75502
INL-RPE	Volume of grey matter in Intracalcarine Cortex (R)	Occipital	0.46 (-2.08 to 3)	0.7209	3.60677
INL-RPE	Volume of grey matter in Cuneal Cortex (L)	Occipital	1.14 (-0.54 to 2.83)	0.184076	6.56541
INL-RPE	Volume of grey matter in Cuneal Cortex (R)	Occipital	-1.03 (-2.95 to 0.89)	0.293183	6.47708
INL-RPE	Volume of grey matter in Lingual Gyrus (L)	Occipital	1.69 (-1.48 to 4.87)	0.296858	4.63478
INL-RPE	Volume of grey matter in Lingual Gyrus (R)	Occipital	2.48 (-0.72 to 5.7)	0.129261	6.35595
INL-RPE	Volume of grey matter in Temporal Occipital Fusiform Cortex (L)	Occipital	0.27 (-1.66 to 2.21)	0.778468	4.20708
INL-RPE	Volume of grey matter in Temporal Occipital Fusiform Cortex (R)	Occipital	-0.38 (-2.8 to 2.03)	0.754826	5.33644
INL-RPE	Volume of grey matter in Occipital Fusiform Gyrus (L)	Occipital	2.45 (-0.03 to 4.94)	0.0535577	10.0147
INL-RPE	Volume of grey matter in Occipital Fusiform Gyrus (R)	Occipital	1.24 (-1.27 to 3.76)	0.334444	9.7984
INL-RPE	Volume of grey matter in Supracalcarine Cortex (L)	Occipital	0.07 (-0.42 to 0.57)	0.767648	1.43403
INL-RPE	Volume of grey matter in Supracalcarine Cortex (R)	Occipital	0.31 (-0.36 to 0.98)	0.366533	3.01542
INL-RPE	Volume of grey matter in Occipital Pole (L)	Occipital	2.86 (-2.92 to 8.65)	0.331671	9.52357
INL-RPE	Volume of grey matter in Occipital Pole (R)	Occipital	2.63 (-2.82 to 8.09)	0.34429	6.56702
INL-RPE	Volume of grey matter in I-IV Cerebellum (L)	Cerebellum	0.27 (-0.99 to 1.53)	0.675788	6.86257
INL-RPE	Volume of grey matter in I-IV Cerebellum (R)	Cerebellum	0.48 (-0.88 to 1.85)	0.489481	7.46498
INL-RPE	Volume of grey matter in V Cerebellum (L)	Cerebellum	0.36 (-1.29 to 2.02)	0.669304	7.52894
INL-RPE	Volume of grey matter in V Cerebellum (R)	Cerebellum	0.19 (-1.43 to 1.81)	0.817572	7.80402
INL-RPE	Volume of grey matter in VI Cerebellum (L)	Cerebellum	1.19 (-3.12 to 5.51)	0.588176	15.3917
INL-RPE	Volume of grey matter in VI Cerebellum (vermis)	Cerebellum	-0.4 (-1.5 to 0.69)	0.474124	12.009
INL-RPE	Volume of grey matter in VI Cerebellum (R)	Cerebellum	1.33 (-2.89 to 5.56)	0.536577	14.6596
INL-RPE	Volume of grey matter in Crus I Cerebellum (L)	Cerebellum	5.69 (-1.21 to 12.59)	0.106031	15.3389
INL-RPE	Volume of grey matter in Crus I Cerebellum (vermis)	Cerebellum	0 (0 to 0)	0.793841	1.30004
INL-RPE	Volume of grey matter in Crus I Cerebellum (R)	Cerebellum	3.27 (-4.01 to 10.56)	0.378223	15.054
INL-RPE	Volume of grey matter in Crus II Cerebellum (L)	Cerebellum	6.18 (0.96 to 11.41)	0.0203533	12.3982
INL-RPE	Volume of grey matter in Crus II Cerebellum (vermis)	Cerebellum	0.26 (-0.1 to 0.62)	0.163291	6.81131
INL-RPE	Volume of grey matter in Crus II Cerebellum (R)	Cerebellum	5.03 (0 to 10.05)	0.0497528	13.6866
INL-RPE	Volume of grey matter in VIIb Cerebellum (L)	Cerebellum	3.25 (0.36 to 6.14)	0.0273595	11.9722
INL-RPE	Volume of grey matter in VIIb Cerebellum (vermis)	Cerebellum	0.07 (-0.05 to 0.2)	0.266911	11.54
INL-RPE	Volume of grey matter in VIIb Cerebellum (R)	Cerebellum	3.76 (0.75 to 6.77)	0.0143022	11.2646
INL-RPE	Volume of grey matter in VIIIa Cerebellum (L)	Cerebellum	3.86 (0.91 to 6.8)	0.0102067	15.1905
INL-RPE	Volume of grey matter in VIIIa Cerebellum (vermis)	Cerebellum	0.53 (-0.23 to 1.29)	0.172635	12.4182
INL-RPE	Volume of grey matter in VIIIa Cerebellum (R)	Cerebellum	3.87 (0.78 to 6.97)	0.01401	17.5998
INL-RPE	Volume of grey matter in VIIIb Cerebellum (L)	Cerebellum	2.32 (0.1 to 4.54)	0.0397388	10.3263
INL-RPE	Volume of grey matter in VIIIb Cerebellum (vermis)	Cerebellum	0.52 (0.13 to 0.9)	0.00807817	9.09746
INL-RPE	Volume of grey matter in VIIIb Cerebellum (R)	Cerebellum	2.44 (0.06 to 4.82)	0.0440644	14.0859
INL-RPE	Volume of grey matter in IX Cerebellum (L)	Cerebellum	1.47 (-0.29 to 3.23)	0.101775	11.8888
INL-RPE	Volume of grey matter in IX Cerebellum (vermis)	Cerebellum	0.01 (-0.39 to 0.42)	0.949972	7.51131
INL-RPE	Volume of grey matter in IX Cerebellum (R)	Cerebellum	1.88 (-0.05 to 3.81)	0.0569384	12.904
INL-RPE	Volume of grey matter in X Cerebellum (L)	Cerebellum	0.16 (-0.17 to 0.51)	0.33341	8.35591
INL-RPE	Volume of grey matter in X Cerebellum (vermis)	Cerebellum	0.04 (-0.15 to 0.24)	0.675633	14.2452
INL-RPE	Volume of grey matter in X Cerebellum (R)	Cerebellum	-0.24 (-0.59 to 0.1)	0.166586	10.5634
INL-RPE	Volume of thalamus (L)	Others	-0.3 (-2.9 to 2.29)	0.817828	25.133
INL-RPE	Volume of thalamus (R)	Others	0.19 (-2.28 to 2.66)	0.879529	25.0607
INL-RPE	Volume of grey matter in Thalamus (L)	Others	-0.65 (-1.92 to 0.62)	0.317293	8.78371
INL-RPE	Volume of grey matter in Thalamus (R)	Others	-0.79 (-2.09 to 0.5)	0.231335	6.25872
INL-RPE	Volume of caudate (L)	Others	0.12 (-1.55 to 1.8)	0.881888	7.0532
INL-RPE	Volume of caudate (R)	Others	0.68 (-1.07 to 2.44)	0.446938	5.84195
INL-RPE	Volume of grey matter in Caudate (L)	Others	-2.54 (-5.41 to 0.31)	0.0815655	5.06067
INL-RPE	Volume of grey matter in Caudate (R)	Others	-2.59 (-5.6 to 0.42)	0.0923128	5.59228
INL-RPE	Volume of putamen (L)	Others	0.67 (-1.69 to 3.03)	0.578277	14.0846
INL-RPE	Volume of putamen (R)	Others	-0.29 (-2.53 to 1.94)	0.797202	12.6704
INL-RPE	Volume of grey matter in Putamen (L)	Others	-0.07 (-1.94 to 1.79)	0.940904	2.63747
INL-RPE	Volume of grey matter in Putamen (R)	Others	0.37 (-1.64 to 2.4)	0.71516	4.64682
INL-RPE	Volume of pallidum (L)	Others	0.33 (-0.69 to 1.35)	0.524788	4.23685
INL-RPE	Volume of pallidum (R)	Others	0.23 (-0.79 to 1.27)	0.648589	6.6856
INL-RPE	Volume of grey matter in Pallidum (L)	Others	0.09 (-0.07 to 0.26)	0.290864	4.00318
INL-RPE	Volume of grey matter in Pallidum (R)	Others	0.09 (-0.09 to 0.27)	0.33819	5.26711
INL-RPE	Volume of accumbens (L)	Others	0.24 (-0.25 to 0.74)	0.333718	17.0114
INL-RPE	Volume of accumbens (R)	Others	0.11 (-0.35 to 0.58)	0.628331	18.6991
INL-RPE	Volume of grey matter in Ventral Striatum (L)	Others	-0.09 (-0.55 to 0.35)	0.673323	18.3472
INL-RPE	Volume of grey matter in Ventral Striatum (R)	Others	0.21 (-0.23 to 0.66)	0.355447	15.2806
INL-RPE	Volume of hippocampus (L)	Others	0.43 (-1.71 to 2.58)	0.692661	13.9172
INL-RPE	Volume of hippocampus (R)	Others	0.49 (-1.61 to 2.6)	0.646406	12.6545
INL-RPE	Volume of grey matter in Hippocampus (L)	Others	1.54 (-0.1 to 3.19)	0.0673005	15.0258
INL-RPE	Volume of grey matter in Hippocampus (R)	Others	0.81 (-0.89 to 2.52)	0.351997	14.3528
INL-RPE	Volume of amygdala (L)	Others	-0.21 (-1.33 to 0.89)	0.703102	0.380531
INL-RPE	Volume of amygdala (R)	Others	-0.96 (-2.19 to 0.27)	0.126064	0.0830311
INL-RPE	Volume of grey matter in Amygdala (L)	Others	0.28 (-0.61 to 1.19)	0.533902	18.3132
INL-RPE	Volume of grey matter in Amygdala (R)	Others	0.35 (-0.63 to 1.33)	0.481371	21.9177
INL-RPE	Volume of grey matter in Parahippocampal Gyrus, anterior division (L)	Others	1.56 (-0.1 to 3.24)	0.0665483	6.35024
INL-RPE	Volume of grey matter in Parahippocampal Gyrus, anterior division (R)	Others	2.08 (0.31 to 3.84)	0.0208494	5.09766
INL-RPE	Volume of grey matter in Parahippocampal Gyrus, posterior division (L)	Others	0.69 (-0.26 to 1.64)	0.156058	8.23507
INL-RPE	Volume of grey matter in Parahippocampal Gyrus, posterior division (R)	Others	-0.18 (-0.97 to 0.6)	0.645656	8.49124
INL-RPE	Volume of grey matter in Subcallosal Cortex (L)	Others	0.44 (-0.94 to 1.84)	0.530212	8.63509
INL-RPE	Volume of grey matter in Subcallosal Cortex (R)	Others	0.54 (-0.7 to 1.79)	0.393942	2.92529
INL-RPE	Volume of grey matter in Paracingulate Gyrus (L)	Others	1.57 (-1.62 to 4.78)	0.333727	15.4473
INL-RPE	Volume of grey matter in Paracingulate Gyrus (R)	Others	3.81 (0.51 to 7.11)	0.0236376	18.056
INL-RPE	Volume of grey matter in Cingulate Gyrus, anterior division (L)	Others	-3.46 (-7.73 to 0.79)	0.11113	0.703494
INL-RPE	Volume of grey matter in Cingulate Gyrus, anterior division (R)	Others	-3.25 (-7.89 to 1.38)	0.168827	0.533731
INL-RPE	Volume of grey matter in Cingulate Gyrus, posterior division (L)	Others	-0.13 (-2.72 to 2.45)	0.917991	3.14969
INL-RPE	Volume of grey matter in Cingulate Gyrus, posterior division (R)	Others	1.9 (-0.77 to 4.58)	0.162795	1.84865
INL-RPE	Volume of grey matter in Insular Cortex (L)	Others	3.91 (1.63 to 6.19)	0.000754439	13.5168
INL-RPE	Volume of grey matter in Insular Cortex (R)	Others	4.04 (1.74 to 6.34)	0.000567766	11.0601
INL-RPE	Volume of grey matter in Central Opercular Cortex (L)	Others	1.62 (-0.54 to 3.78)	0.142573	16.667
INL-RPE	Volume of grey matter in Central Opercular Cortex (R)	Others	1.99 (-0.24 to 4.23)	0.0810017	15.7056
INL-RPE	Volume of grey matter in Brain-Stem	Others	-2.14 (-5.59 to 1.29)	0.221153	14.8015
ELM-ISOS	Volume of grey matter in Frontal Pole (L)	Frontal	23.05 (-22.22 to 68.34)	0.318291	19.155
ELM-ISOS	Volume of grey matter in Frontal Pole (R)	Frontal	33.05 (-17.31 to 83.42)	0.198356	19.1677
ELM-ISOS	Volume of grey matter in Superior Frontal Gyrus (L)	Frontal	34.13 (-2.15 to 70.42)	0.0652638	7.02147
ELM-ISOS	Volume of grey matter in Superior Frontal Gyrus (R)	Frontal	13.72 (-19.05 to 46.49)	0.411953	4.68307
ELM-ISOS	Volume of grey matter in Middle Frontal Gyrus (L)	Frontal	-12.6 (-48.46 to 23.25)	0.490706	5.90077
ELM-ISOS	Volume of grey matter in Middle Frontal Gyrus (R)	Frontal	-27.67 (-61.54 to 6.2)	0.109313	6.22557
ELM-ISOS	Volume of grey matter in Inferior Frontal Gyrus, pars triangularis (L)	Frontal	8.94 (-4.4 to 22.29)	0.189119	5.42546
ELM-ISOS	Volume of grey matter in Inferior Frontal Gyrus, pars triangularis (R)	Frontal	-3.27 (-14.74 to 8.2)	0.57634	5.32294
ELM-ISOS	Volume of grey matter in Inferior Frontal Gyrus, pars opercularis (L)	Frontal	-2.34 (-14.25 to 9.56)	0.6994	8.66681
ELM-ISOS	Volume of grey matter in Inferior Frontal Gyrus, pars opercularis (R)	Frontal	1.2 (-10.68 to 13.09)	0.842847	6.59971
ELM-ISOS	Volume of grey matter in Precentral Gyrus (L)	Frontal	-18.84 (-52.79 to 15.1)	0.276537	18.5333
ELM-ISOS	Volume of grey matter in Precentral Gyrus (R)	Frontal	-5.88 (-39.63 to 27.86)	0.732545	17.2341
ELM-ISOS	Volume of grey matter in Frontal Medial Cortex (L)	Frontal	2.61 (-4.34 to 9.56)	0.461488	9.47172
ELM-ISOS	Volume of grey matter in Frontal Medial Cortex (R)	Frontal	3.29 (-3.87 to 10.46)	0.367084	8.68259
ELM-ISOS	Volume of grey matter in Juxtapositional Lobule Cortex (formerly Supplementary Motor Cortex) (L)	Frontal	4.09 (-8.1 to 16.29)	0.510544	5.54509
ELM-ISOS	Volume of grey matter in Juxtapositional Lobule Cortex (formerly Supplementary Motor Cortex) (R)	Frontal	1.75 (-10.49 to 13.99)	0.779204	6.40131
ELM-ISOS	Volume of grey matter in Frontal Orbital Cortex (L)	Frontal	-0.26 (-15.9 to 15.36)	0.973125	15.2573
ELM-ISOS	Volume of grey matter in Frontal Orbital Cortex (R)	Frontal	2.13 (-12.01 to 16.28)	0.76739	16.2055
ELM-ISOS	Volume of grey matter in Frontal Operculum Cortex (L)	Frontal	2.59 (-2.98 to 8.17)	0.361676	11.5833
ELM-ISOS	Volume of grey matter in Frontal Operculum Cortex (R)	Frontal	0.31 (-4.99 to 5.62)	0.907838	9.14268
ELM-ISOS	Volume of grey matter in Temporal Pole (L)	Temporal	1.67 (-23.66 to 27.02)	0.896743	8.43563
ELM-ISOS	Volume of grey matter in Temporal Pole (R)	Temporal	1.85 (-22.84 to 26.56)	0.882793	9.49756
ELM-ISOS	Volume of grey matter in Superior Temporal Gyrus, anterior division (L)	Temporal	7.55 (1.22 to 13.87)	0.0192332	5.50796
ELM-ISOS	Volume of grey matter in Superior Temporal Gyrus, anterior division (R)	Temporal	7.09 (0.68 to 13.5)	0.029992	4.96499
ELM-ISOS	Volume of grey matter in Superior Temporal Gyrus, posterior division (L)	Temporal	1.42 (-8.86 to 11.72)	0.785535	7.11038
ELM-ISOS	Volume of grey matter in Superior Temporal Gyrus, posterior division (R)	Temporal	-8.09 (-19 to 2.81)	0.145852	10.6635
ELM-ISOS	Volume of grey matter in Middle Temporal Gyrus, anterior division (L)	Temporal	0.86 (-7.27 to 8.99)	0.835784	4.5597
ELM-ISOS	Volume of grey matter in Middle Temporal Gyrus, anterior division (R)	Temporal	4.7 (-2.02 to 11.44)	0.170638	4.51577
ELM-ISOS	Volume of grey matter in Middle Temporal Gyrus, posterior division (L)	Temporal	15.47 (-2.03 to 32.99)	0.0832508	8.93765
ELM-ISOS	Volume of grey matter in Middle Temporal Gyrus, posterior division (R)	Temporal	-3.21 (-20.5 to 14.08)	0.715615	12.4164
ELM-ISOS	Volume of grey matter in Middle Temporal Gyrus, temporooccipital part (L)	Temporal	-3.79 (-20.85 to 13.25)	0.662223	2.49226
ELM-ISOS	Volume of grey matter in Middle Temporal Gyrus, temporooccipital part (R)	Temporal	-10.97 (-30.7 to 8.76)	0.275827	2.24307
ELM-ISOS	Volume of grey matter in Inferior Temporal Gyrus, anterior division (L)	Temporal	1.22 (-5.57 to 8.03)	0.723813	3.81263
ELM-ISOS	Volume of grey matter in Inferior Temporal Gyrus, anterior division (R)	Temporal	6.31 (0.12 to 12.5)	0.0456392	3.64614
ELM-ISOS	Volume of grey matter in Inferior Temporal Gyrus, posterior division (L)	Temporal	12.98 (-3.15 to 29.13)	0.114714	2.28497
ELM-ISOS	Volume of grey matter in Inferior Temporal Gyrus, posterior division (R)	Temporal	10.53 (-5.34 to 26.41)	0.193646	3.78094
ELM-ISOS	Volume of grey matter in Inferior Temporal Gyrus, temporooccipital part (L)	Temporal	0.18 (-13.19 to 13.56)	0.97852	0.846565
ELM-ISOS	Volume of grey matter in Inferior Temporal Gyrus, temporooccipital part (R)	Temporal	3.54 (-12.52 to 19.6)	0.665731	1.78525
ELM-ISOS	Volume of grey matter in Temporal Fusiform Cortex, anterior division (L)	Temporal	2.11 (-3.07 to 7.3)	0.423916	9.16511
ELM-ISOS	Volume of grey matter in Temporal Fusiform Cortex, anterior division (R)	Temporal	2.39 (-2.19 to 6.98)	0.306187	6.31198
ELM-ISOS	Volume of grey matter in Temporal Fusiform Cortex, posterior division (L)	Temporal	9.29 (-1.57 to 20.16)	0.0936581	9.59783
ELM-ISOS	Volume of grey matter in Temporal Fusiform Cortex, posterior division (R)	Temporal	4.23 (-5.05 to 13.52)	0.371816	8.4388
ELM-ISOS	Volume of grey matter in Planum Polare (L)	Temporal	3.98 (-0.3 to 8.26)	0.0687006	18.8788
ELM-ISOS	Volume of grey matter in Planum Polare (R)	Temporal	5.56 (1.28 to 9.84)	0.0107655	20.8414
ELM-ISOS	Volume of grey matter in Heschl's Gyrus (includes H1 and H2) (L)	Temporal	4.93 (-0.43 to 10.3)	0.0717318	13.8587
ELM-ISOS	Volume of grey matter in Heschl's Gyrus (includes H1 and H2) (R)	Temporal	2.66 (-1.33 to 6.66)	0.191471	16.2074
ELM-ISOS	Volume of grey matter in Planum Temporale (L)	Temporal	0.61 (-9.16 to 10.38)	0.902635	6.93862
ELM-ISOS	Volume of grey matter in Planum Temporale (R)	Temporal	-0.98 (-7.24 to 5.27)	0.758156	8.26627
ELM-ISOS	Volume of grey matter in Postcentral Gyrus (L)	Parietal	-9.31 (-40 to 21.37)	0.551994	20.5416
ELM-ISOS	Volume of grey matter in Postcentral Gyrus (R)	Parietal	5.17 (-24.89 to 35.24)	0.735775	21.6996
ELM-ISOS	Volume of grey matter in Superior Parietal Lobule (L)	Parietal	6.14 (-14.54 to 26.84)	0.560279	7.05788
ELM-ISOS	Volume of grey matter in Superior Parietal Lobule (R)	Parietal	-3.44 (-23.58 to 16.7)	0.73771	5.75798
ELM-ISOS	Volume of grey matter in Supramarginal Gyrus, anterior division (L)	Parietal	-2.35 (-16.69 to 11.98)	0.747386	3.47941
ELM-ISOS	Volume of grey matter in Supramarginal Gyrus, anterior division (R)	Parietal	-1.31 (-15.09 to 12.46)	0.851782	5.1851
ELM-ISOS	Volume of grey matter in Supramarginal Gyrus, posterior division (L)	Parietal	-8.73 (-27.27 to 9.81)	0.356091	4.25294
ELM-ISOS	Volume of grey matter in Supramarginal Gyrus, posterior division (R)	Parietal	-2.4 (-25.27 to 20.46)	0.836638	5.62657
ELM-ISOS	Volume of grey matter in Angular Gyrus (L)	Parietal	-11.44 (-28.98 to 6.09)	0.200846	3.19803
ELM-ISOS	Volume of grey matter in Angular Gyrus (R)	Parietal	28.43 (4.31 to 52.54)	0.0208416	4.61503
ELM-ISOS	Volume of grey matter in Precuneous Cortex (L)	Parietal	8.85 (-16.25 to 33.96)	0.489328	12.0529
ELM-ISOS	Volume of grey matter in Precuneous Cortex (R)	Parietal	-5.95 (-32.65 to 20.74)	0.661986	14.4088
ELM-ISOS	Volume of grey matter in Parietal Operculum Cortex (L)	Parietal	-1.28 (-10.59 to 8.02)	0.787164	4.80096
ELM-ISOS	Volume of grey matter in Parietal Operculum Cortex (R)	Parietal	3.97 (-4.6 to 12.56)	0.363807	5.67425
ELM-ISOS	Volume of grey matter in Lateral Occipital Cortex, superior division (L)	Occipital	8.99 (-35.82 to 53.82)	0.693941	17.5891
ELM-ISOS	Volume of grey matter in Lateral Occipital Cortex, superior division (R)	Occipital	16.91 (-28.62 to 62.44)	0.466591	13.3604
ELM-ISOS	Volume of grey matter in Lateral Occipital Cortex, inferior division (L)	Occipital	8.04 (-17.09 to 33.18)	0.530369	6.27196
ELM-ISOS	Volume of grey matter in Lateral Occipital Cortex, inferior division (R)	Occipital	-1.3 (-28.27 to 25.65)	0.924359	4.97948
ELM-ISOS	Volume of grey matter in Intracalcarine Cortex (L)	Occipital	1.72 (-11.75 to 15.19)	0.802151	2.75482
ELM-ISOS	Volume of grey matter in Intracalcarine Cortex (R)	Occipital	1.15 (-11.71 to 14.02)	0.860345	3.60531
ELM-ISOS	Volume of grey matter in Cuneal Cortex (L)	Occipital	-1.17 (-9.7 to 7.36)	0.787463	6.54077
ELM-ISOS	Volume of grey matter in Cuneal Cortex (R)	Occipital	-10.37 (-20.08 to -0.65)	0.0363472	6.52481
ELM-ISOS	Volume of grey matter in Lingual Gyrus (L)	Occipital	12.5 (-3.58 to 28.6)	0.127722	4.65308
ELM-ISOS	Volume of grey matter in Lingual Gyrus (R)	Occipital	16.02 (-0.22 to 32.28)	0.0532819	6.37687
ELM-ISOS	Volume of grey matter in Temporal Occipital Fusiform Cortex (L)	Occipital	-0.01 (-9.82 to 9.79)	0.997571	4.2059
ELM-ISOS	Volume of grey matter in Temporal Occipital Fusiform Cortex (R)	Occipital	-1.75 (-13.97 to 10.45)	0.777732	5.33618
ELM-ISOS	Volume of grey matter in Occipital Fusiform Gyrus (L)	Occipital	-3.37 (-15.97 to 9.22)	0.59971	9.96634
ELM-ISOS	Volume of grey matter in Occipital Fusiform Gyrus (R)	Occipital	-0.99 (-13.75 to 11.75)	0.877992	9.78564
ELM-ISOS	Volume of grey matter in Supracalcarine Cortex (L)	Occipital	-1.37 (-3.88 to 1.12)	0.280412	1.45059
ELM-ISOS	Volume of grey matter in Supracalcarine Cortex (R)	Occipital	-2.87 (-6.29 to 0.55)	0.100298	3.04391
ELM-ISOS	Volume of grey matter in Occipital Pole (L)	Occipital	16.99 (-12.27 to 46.26)	0.255065	9.52855
ELM-ISOS	Volume of grey matter in Occipital Pole (R)	Occipital	6.77 (-20.82 to 34.37)	0.630472	6.55737
ELM-ISOS	Volume of grey matter in I-IV Cerebellum (L)	Cerebellum	4.53 (-1.87 to 10.94)	0.165474	6.88795
ELM-ISOS	Volume of grey matter in I-IV Cerebellum (R)	Cerebellum	4.19 (-2.73 to 11.12)	0.235434	7.4784
ELM-ISOS	Volume of grey matter in V Cerebellum (L)	Cerebellum	9.17 (0.78 to 17.56)	0.032074	7.59251
ELM-ISOS	Volume of grey matter in V Cerebellum (R)	Cerebellum	5.33 (-2.86 to 13.54)	0.202199	7.82663
ELM-ISOS	Volume of grey matter in VI Cerebellum (L)	Cerebellum	2.41 (-19.43 to 24.26)	0.828366	15.3885
ELM-ISOS	Volume of grey matter in VI Cerebellum (vermis)	Cerebellum	1.97 (-3.59 to 7.54)	0.48653	12.0086
ELM-ISOS	Volume of grey matter in VI Cerebellum (R)	Cerebellum	1.55 (-19.82 to 22.93)	0.886383	14.6548
ELM-ISOS	Volume of grey matter in Crus I Cerebellum (L)	Cerebellum	-14.85 (-49.76 to 20.06)	0.404385	15.3136
ELM-ISOS	Volume of grey matter in Crus I Cerebellum (vermis)	Cerebellum	0 (-0.03 to 0.03)	0.975584	1.29901
ELM-ISOS	Volume of grey matter in Crus I Cerebellum (R)	Cerebellum	-18.34 (-55.21 to 18.53)	0.329551	15.0563
ELM-ISOS	Volume of grey matter in Crus II Cerebellum (L)	Cerebellum	11.57 (-14.88 to 38.02)	0.39122	12.3347
ELM-ISOS	Volume of grey matter in Crus II Cerebellum (vermis)	Cerebellum	1.24 (-0.6 to 3.09)	0.186624	6.80841
ELM-ISOS	Volume of grey matter in Crus II Cerebellum (R)	Cerebellum	6.58 (-18.84 to 32)	0.611862	13.6382
ELM-ISOS	Volume of grey matter in VIIb Cerebellum (L)	Cerebellum	8.14 (-6.47 to 22.75)	0.274817	11.9218
ELM-ISOS	Volume of grey matter in VIIb Cerebellum (vermis)	Cerebellum	0.62 (-0.02 to 1.27)	0.0583413	11.5724
ELM-ISOS	Volume of grey matter in VIIb Cerebellum (R)	Cerebellum	10.55 (-4.67 to 25.78)	0.174241	11.2071
ELM-ISOS	Volume of grey matter in VIIIa Cerebellum (L)	Cerebellum	9.77 (-5.12 to 24.67)	0.198643	15.1251
ELM-ISOS	Volume of grey matter in VIIIa Cerebellum (vermis)	Cerebellum	5.94 (2.08 to 9.81)	0.00253778	12.5172
ELM-ISOS	Volume of grey matter in VIIIa Cerebellum (R)	Cerebellum	11.41 (-4.24 to 27.06)	0.153025	17.5485
ELM-ISOS	Volume of grey matter in VIIIb Cerebellum (L)	Cerebellum	6.46 (-4.76 to 17.7)	0.258914	10.285
ELM-ISOS	Volume of grey matter in VIIIb Cerebellum (vermis)	Cerebellum	2.57 (0.62 to 4.53)	0.00981534	9.09253
ELM-ISOS	Volume of grey matter in VIIIb Cerebellum (R)	Cerebellum	7.27 (-4.77 to 19.32)	0.236587	14.0504
ELM-ISOS	Volume of grey matter in IX Cerebellum (L)	Cerebellum	5.76 (-3.16 to 14.69)	0.205467	11.8741
ELM-ISOS	Volume of grey matter in IX Cerebellum (vermis)	Cerebellum	0.6 (-1.45 to 2.66)	0.562517	7.51609
ELM-ISOS	Volume of grey matter in IX Cerebellum (R)	Cerebellum	8.63 (-1.16 to 18.43)	0.0840354	12.8954
ELM-ISOS	Volume of grey matter in X Cerebellum (L)	Cerebellum	-1.65 (-3.38 to 0.06)	0.0598782	8.39311
ELM-ISOS	Volume of grey matter in X Cerebellum (vermis)	Cerebellum	0.64 (-0.38 to 1.67)	0.219431	14.263
ELM-ISOS	Volume of grey matter in X Cerebellum (R)	Cerebellum	-1.23 (-2.98 to 0.51)	0.167622	10.5632
ELM-ISOS	Volume of thalamus (L)	Others	2.75 (-10.4 to 15.91)	0.681429	25.1343
ELM-ISOS	Volume of thalamus (R)	Others	4.11 (-8.39 to 16.62)	0.519078	25.0653
ELM-ISOS	Volume of grey matter in Thalamus (L)	Others	-1.8 (-8.26 to 4.65)	0.583248	8.77377
ELM-ISOS	Volume of grey matter in Thalamus (R)	Others	-0.25 (-6.82 to 6.32)	0.940193	6.23787
ELM-ISOS	Volume of caudate (L)	Others	0.07 (-8.41 to 8.56)	0.986098	7.05288
ELM-ISOS	Volume of caudate (R)	Others	1.65 (-7.25 to 10.55)	0.716158	5.83541
ELM-ISOS	Volume of grey matter in Caudate (L)	Others	-6.35 (-20.85 to 8.14)	0.390234	5.02671
ELM-ISOS	Volume of grey matter in Caudate (R)	Others	-8.21 (-23.48 to 7.04)	0.291424	5.56696
ELM-ISOS	Volume of putamen (L)	Others	6.24 (-5.73 to 18.22)	0.30675	14.0945
ELM-ISOS	Volume of putamen (R)	Others	-3.35 (-14.69 to 7.98)	0.561663	12.6741
ELM-ISOS	Volume of grey matter in Putamen (L)	Others	-2.68 (-12.13 to 6.77)	0.577871	2.64209
ELM-ISOS	Volume of grey matter in Putamen (R)	Others	2.72 (-7.52 to 12.97)	0.602321	4.64888
ELM-ISOS	Volume of pallidum (L)	Others	-1.15 (-6.33 to 4.02)	0.660841	4.23369
ELM-ISOS	Volume of pallidum (R)	Others	1.14 (-4.07 to 6.35)	0.667785	6.68526
ELM-ISOS	Volume of grey matter in Pallidum (L)	Others	0.44 (-0.41 to 1.3)	0.311947	4.00179
ELM-ISOS	Volume of grey matter in Pallidum (R)	Others	0.66 (-0.28 to 1.61)	0.169744	5.2814
ELM-ISOS	Volume of accumbens (L)	Others	1.29 (-1.23 to 3.82)	0.315877	17.0123
ELM-ISOS	Volume of accumbens (R)	Others	0.74 (-1.61 to 3.1)	0.53405	18.701
ELM-ISOS	Volume of grey matter in Ventral Striatum (L)	Others	1.32 (-0.97 to 3.63)	0.25802	18.3613
ELM-ISOS	Volume of grey matter in Ventral Striatum (R)	Others	2.28 (0 to 4.57)	0.0500571	15.32
ELM-ISOS	Volume of hippocampus (L)	Others	6.5 (-4.36 to 17.38)	0.240815	13.9335
ELM-ISOS	Volume of hippocampus (R)	Others	3.9 (-6.75 to 14.56)	0.473045	12.6586
ELM-ISOS	Volume of grey matter in Hippocampus (L)	Others	8.83 (0.47 to 17.18)	0.0383014	15.0383
ELM-ISOS	Volume of grey matter in Hippocampus (R)	Others	9.73 (1.06 to 18.39)	0.0276961	14.4059
ELM-ISOS	Volume of amygdala (L)	Others	1.19 (-4.44 to 6.83)	0.67832	0.380947
ELM-ISOS	Volume of amygdala (R)	Others	-3.03 (-9.26 to 3.18)	0.339084	0.0608165
ELM-ISOS	Volume of grey matter in Amygdala (L)	Others	2.66 (-1.9 to 7.23)	0.253678	18.3248
ELM-ISOS	Volume of grey matter in Amygdala (R)	Others	6.33 (1.35 to 11.31)	0.012641	21.9873
ELM-ISOS	Volume of grey matter in Parahippocampal Gyrus, anterior division (L)	Others	-1.76 (-10.23 to 6.69)	0.682438	6.30355
ELM-ISOS	Volume of grey matter in Parahippocampal Gyrus, anterior division (R)	Others	-1.52 (-10.46 to 7.41)	0.738112	5.02031
ELM-ISOS	Volume of grey matter in Parahippocampal Gyrus, posterior division (L)	Others	2.47 (-2.35 to 7.3)	0.314859	8.22074
ELM-ISOS	Volume of grey matter in Parahippocampal Gyrus, posterior division (R)	Others	0.15 (-3.85 to 4.17)	0.937904	8.48831
ELM-ISOS	Volume of grey matter in Subcallosal Cortex (L)	Others	4.58 (-2.46 to 11.63)	0.202632	8.65259
ELM-ISOS	Volume of grey matter in Subcallosal Cortex (R)	Others	4.46 (-1.86 to 10.78)	0.166535	2.94325
ELM-ISOS	Volume of grey matter in Paracingulate Gyrus (L)	Others	-0.18 (-16.38 to 16.01)	0.981867	15.435
ELM-ISOS	Volume of grey matter in Paracingulate Gyrus (R)	Others	5.96 (-10.75 to 22.67)	0.484377	17.9968
ELM-ISOS	Volume of grey matter in Cingulate Gyrus, anterior division (L)	Others	1.64 (-19.93 to 23.21)	0.881378	0.664554
ELM-ISOS	Volume of grey matter in Cingulate Gyrus, anterior division (R)	Others	11.99 (-11.47 to 35.45)	0.316431	0.519938
ELM-ISOS	Volume of grey matter in Cingulate Gyrus, posterior division (L)	Others	-6.49 (-19.58 to 6.6)	0.3314	3.16377
ELM-ISOS	Volume of grey matter in Cingulate Gyrus, posterior division (R)	Others	5.58 (-7.95 to 19.12)	0.41914	1.82884
ELM-ISOS	Volume of grey matter in Insular Cortex (L)	Others	17.55 (6.03 to 29.07)	0.00282654	13.484
ELM-ISOS	Volume of grey matter in Insular Cortex (R)	Others	19.52 (7.88 to 31.16)	0.00101287	11.0452
ELM-ISOS	Volume of grey matter in Central Opercular Cortex (L)	Others	8.16 (-2.79 to 19.12)	0.144055	16.6668
ELM-ISOS	Volume of grey matter in Central Opercular Cortex (R)	Others	10.93 (-0.38 to 22.25)	0.0584216	15.7127
ELM-ISOS	Volume of grey matter in Brain-Stem	Others	-2.1 (-19.52 to 15.3)	0.812522	14.7824
ISOS-RPE	Volume of grey matter in Frontal Pole (L)	Frontal	-5.45 (-23.56 to 12.65)	0.554808	19.1468
ISOS-RPE	Volume of grey matter in Frontal Pole (R)	Frontal	2.21 (-17.93 to 22.35)	0.829505	19.1475
ISOS-RPE	Volume of grey matter in Superior Frontal Gyrus (L)	Frontal	3.2 (-11.3 to 17.72)	0.664781	6.97494
ISOS-RPE	Volume of grey matter in Superior Frontal Gyrus (R)	Frontal	11.52 (-1.58 to 24.62)	0.0848067	4.71719
ISOS-RPE	Volume of grey matter in Middle Frontal Gyrus (L)	Frontal	11.15 (-3.17 to 25.49)	0.127107	5.92794
ISOS-RPE	Volume of grey matter in Middle Frontal Gyrus (R)	Frontal	-3.4 (-16.94 to 10.14)	0.622623	6.19163
ISOS-RPE	Volume of grey matter in Inferior Frontal Gyrus, pars triangularis (L)	Frontal	-0.52 (-5.86 to 4.81)	0.846615	5.40059
ISOS-RPE	Volume of grey matter in Inferior Frontal Gyrus, pars triangularis (R)	Frontal	-3.33 (-7.92 to 1.25)	0.154638	5.34822
ISOS-RPE	Volume of grey matter in Inferior Frontal Gyrus, pars opercularis (L)	Frontal	0.46 (-4.29 to 5.22)	0.848451	8.66521
ISOS-RPE	Volume of grey matter in Inferior Frontal Gyrus, pars opercularis (R)	Frontal	1.34 (-3.4 to 6.1)	0.578001	6.60364
ISOS-RPE	Volume of grey matter in Precentral Gyrus (L)	Frontal	-2.03 (-15.6 to 11.54)	0.769432	18.5193
ISOS-RPE	Volume of grey matter in Precentral Gyrus (R)	Frontal	0.76 (-12.72 to 14.26)	0.911242	17.2327
ISOS-RPE	Volume of grey matter in Frontal Medial Cortex (L)	Frontal	-1.13 (-3.91 to 1.64)	0.423552	9.47311
ISOS-RPE	Volume of grey matter in Frontal Medial Cortex (R)	Frontal	-2.01 (-4.88 to 0.85)	0.168301	8.69802
ISOS-RPE	Volume of grey matter in Juxtapositional Lobule Cortex (formerly Supplementary Motor Cortex) (L)	Frontal	4.49 (-0.38 to 9.36)	0.0711299	5.58664
ISOS-RPE	Volume of grey matter in Juxtapositional Lobule Cortex (formerly Supplementary Motor Cortex) (R)	Frontal	2.01 (-2.88 to 6.91)	0.419622	6.40967
ISOS-RPE	Volume of grey matter in Frontal Orbital Cortex (L)	Frontal	2.44 (-3.8 to 8.69)	0.442535	15.2651
ISOS-RPE	Volume of grey matter in Frontal Orbital Cortex (R)	Frontal	1.05 (-4.6 to 6.71)	0.713933	16.2061
ISOS-RPE	Volume of grey matter in Frontal Operculum Cortex (L)	Frontal	0.28 (-1.94 to 2.51)	0.801047	11.5727
ISOS-RPE	Volume of grey matter in Frontal Operculum Cortex (R)	Frontal	-1.47 (-3.6 to 0.64)	0.17285	9.16879
ISOS-RPE	Volume of grey matter in Temporal Pole (L)	Temporal	-2.06 (-12.19 to 8.07)	0.690258	8.43766
ISOS-RPE	Volume of grey matter in Temporal Pole (R)	Temporal	-0.04 (-9.92 to 9.83)	0.993061	9.49726
ISOS-RPE	Volume of grey matter in Superior Temporal Gyrus, anterior division (L)	Temporal	-0.38 (-2.91 to 2.14)	0.765064	5.42854
ISOS-RPE	Volume of grey matter in Superior Temporal Gyrus, anterior division (R)	Temporal	-0.16 (-2.72 to 2.4)	0.901579	4.89543
ISOS-RPE	Volume of grey matter in Superior Temporal Gyrus, posterior division (L)	Temporal	3.26 (-0.84 to 7.38)	0.119549	7.14438
ISOS-RPE	Volume of grey matter in Superior Temporal Gyrus, posterior division (R)	Temporal	-0.49 (-4.85 to 3.86)	0.824041	10.6348
ISOS-RPE	Volume of grey matter in Middle Temporal Gyrus, anterior division (L)	Temporal	0.11 (-3.14 to 3.36)	0.94551	4.55914
ISOS-RPE	Volume of grey matter in Middle Temporal Gyrus, anterior division (R)	Temporal	-0.34 (-3.03 to 2.35)	0.803464	4.48875
ISOS-RPE	Volume of grey matter in Middle Temporal Gyrus, posterior division (L)	Temporal	0 (-7 to 7)	0.999616	8.89506
ISOS-RPE	Volume of grey matter in Middle Temporal Gyrus, posterior division (R)	Temporal	1.9 (-5.01 to 8.81)	0.590087	12.4185
ISOS-RPE	Volume of grey matter in Middle Temporal Gyrus, temporooccipital part (L)	Temporal	1.98 (-4.83 to 8.8)	0.568037	2.49431
ISOS-RPE	Volume of grey matter in Middle Temporal Gyrus, temporooccipital part (R)	Temporal	2.94 (-4.95 to 10.83)	0.465201	2.2331
ISOS-RPE	Volume of grey matter in Inferior Temporal Gyrus, anterior division (L)	Temporal	2.08 (-0.63 to 4.8)	0.132517	3.84467
ISOS-RPE	Volume of grey matter in Inferior Temporal Gyrus, anterior division (R)	Temporal	-2.66 (-5.13 to -0.18)	0.0349317	3.65296
ISOS-RPE	Volume of grey matter in Inferior Temporal Gyrus, posterior division (L)	Temporal	0.2 (-6.24 to 6.66)	0.949398	2.24713
ISOS-RPE	Volume of grey matter in Inferior Temporal Gyrus, posterior division (R)	Temporal	-1.81 (-8.16 to 4.53)	0.575653	3.7603
ISOS-RPE	Volume of grey matter in Inferior Temporal Gyrus, temporooccipital part (L)	Temporal	-2.6 (-7.95 to 2.74)	0.340018	0.86062
ISOS-RPE	Volume of grey matter in Inferior Temporal Gyrus, temporooccipital part (R)	Temporal	3.67 (-2.75 to 10.09)	0.26268	1.8016
ISOS-RPE	Volume of grey matter in Temporal Fusiform Cortex, anterior division (L)	Temporal	1.65 (-0.42 to 3.72)	0.118634	9.19052
ISOS-RPE	Volume of grey matter in Temporal Fusiform Cortex, anterior division (R)	Temporal	0.79 (-1.04 to 2.62)	0.398366	6.30711
ISOS-RPE	Volume of grey matter in Temporal Fusiform Cortex, posterior division (L)	Temporal	2.61 (-1.73 to 6.95)	0.239285	9.57775
ISOS-RPE	Volume of grey matter in Temporal Fusiform Cortex, posterior division (R)	Temporal	1.99 (-1.72 to 5.7)	0.292649	8.44322
ISOS-RPE	Volume of grey matter in Planum Polare (L)	Temporal	-0.49 (-2.21 to 1.21)	0.570307	18.8409
ISOS-RPE	Volume of grey matter in Planum Polare (R)	Temporal	-0.12 (-1.83 to 1.58)	0.886083	20.7614
ISOS-RPE	Volume of grey matter in Heschl's Gyrus (includes H1 and H2) (L)	Temporal	1.01 (-1.12 to 3.16)	0.352524	13.8268
ISOS-RPE	Volume of grey matter in Heschl's Gyrus (includes H1 and H2) (R)	Temporal	0.89 (-0.7 to 2.48)	0.274685	16.2007
ISOS-RPE	Volume of grey matter in Planum Temporale (L)	Temporal	3.33 (-0.57 to 7.24)	0.0944041	6.97897
ISOS-RPE	Volume of grey matter in Planum Temporale (R)	Temporal	0.91 (-1.58 to 3.41)	0.473722	8.27225
ISOS-RPE	Volume of grey matter in Postcentral Gyrus (L)	Parietal	-9.21 (-21.48 to 3.05)	0.140882	20.5641
ISOS-RPE	Volume of grey matter in Postcentral Gyrus (R)	Parietal	-4.5 (-16.52 to 7.52)	0.463025	21.7048
ISOS-RPE	Volume of grey matter in Superior Parietal Lobule (L)	Parietal	-1.74 (-10.02 to 6.52)	0.679265	7.05544
ISOS-RPE	Volume of grey matter in Superior Parietal Lobule (R)	Parietal	-2.64 (-10.7 to 5.4)	0.519345	5.76243
ISOS-RPE	Volume of grey matter in Supramarginal Gyrus, anterior division (L)	Parietal	0.55 (-5.18 to 6.28)	0.850408	3.47839
ISOS-RPE	Volume of grey matter in Supramarginal Gyrus, anterior division (R)	Parietal	0.52 (-4.98 to 6.03)	0.851959	5.1851
ISOS-RPE	Volume of grey matter in Supramarginal Gyrus, posterior division (L)	Parietal	2.43 (-4.98 to 9.85)	0.519819	4.24641
ISOS-RPE	Volume of grey matter in Supramarginal Gyrus, posterior division (R)	Parietal	-1.05 (-10.19 to 8.09)	0.821705	5.62669
ISOS-RPE	Volume of grey matter in Angular Gyrus (L)	Parietal	1.41 (-5.59 to 8.42)	0.692305	3.17571
ISOS-RPE	Volume of grey matter in Angular Gyrus (R)	Parietal	-0.49 (-10.14 to 9.14)	0.919608	4.53577
ISOS-RPE	Volume of grey matter in Precuneous Cortex (L)	Parietal	1.02 (-9.01 to 11.06)	0.84068	12.0469
ISOS-RPE	Volume of grey matter in Precuneous Cortex (R)	Parietal	2.45 (-8.22 to 13.12)	0.652403	14.409
ISOS-RPE	Volume of grey matter in Parietal Operculum Cortex (L)	Parietal	-0.05 (-3.78 to 3.66)	0.974917	4.79989
ISOS-RPE	Volume of grey matter in Parietal Operculum Cortex (R)	Parietal	1.02 (-2.4 to 4.46)	0.556478	5.66721
ISOS-RPE	Volume of grey matter in Lateral Occipital Cortex, superior division (L)	Occipital	6.86 (-11.06 to 24.78)	0.452878	17.5943
ISOS-RPE	Volume of grey matter in Lateral Occipital Cortex, superior division (R)	Occipital	5.11 (-13.09 to 23.32)	0.581987	13.3574
ISOS-RPE	Volume of grey matter in Lateral Occipital Cortex, inferior division (L)	Occipital	-7.11 (-17.16 to 2.93)	0.165261	6.29433
ISOS-RPE	Volume of grey matter in Lateral Occipital Cortex, inferior division (R)	Occipital	-2.32 (-13.1 to 8.45)	0.672595	4.98199
ISOS-RPE	Volume of grey matter in Intracalcarine Cortex (L)	Occipital	-1.21 (-6.6 to 4.17)	0.65778	2.75684
ISOS-RPE	Volume of grey matter in Intracalcarine Cortex (R)	Occipital	-0.98 (-6.12 to 4.16)	0.70898	3.60694
ISOS-RPE	Volume of grey matter in Cuneal Cortex (L)	Occipital	1.27 (-2.13 to 4.69)	0.462851	6.54756
ISOS-RPE	Volume of grey matter in Cuneal Cortex (R)	Occipital	1.3 (-2.57 to 5.19)	0.508928	6.46733
ISOS-RPE	Volume of grey matter in Lingual Gyrus (L)	Occipital	1.18 (-5.25 to 7.62)	0.718416	4.62053
ISOS-RPE	Volume of grey matter in Lingual Gyrus (R)	Occipital	0.34 (-6.15 to 6.84)	0.916568	6.32252
ISOS-RPE	Volume of grey matter in Temporal Occipital Fusiform Cortex (L)	Occipital	-2.63 (-6.55 to 1.28)	0.188268	4.23174
ISOS-RPE	Volume of grey matter in Temporal Occipital Fusiform Cortex (R)	Occipital	1.37 (-3.5 to 6.26)	0.580687	5.3395
ISOS-RPE	Volume of grey matter in Occipital Fusiform Gyrus (L)	Occipital	2.16 (-2.87 to 7.2)	0.399156	9.97245
ISOS-RPE	Volume of grey matter in Occipital Fusiform Gyrus (R)	Occipital	-1.35 (-6.45 to 3.74)	0.60317	9.78911
ISOS-RPE	Volume of grey matter in Supracalcarine Cortex (L)	Occipital	0.46 (-0.53 to 1.46)	0.360736	1.44552
ISOS-RPE	Volume of grey matter in Supracalcarine Cortex (R)	Occipital	0.28 (-1.08 to 1.65)	0.679392	3.00567
ISOS-RPE	Volume of grey matter in Occipital Pole (L)	Occipital	-3.75 (-15.45 to 7.95)	0.529719	9.51585
ISOS-RPE	Volume of grey matter in Occipital Pole (R)	Occipital	-0.6 (-11.64 to 10.42)	0.913841	6.55417
ISOS-RPE	Volume of grey matter in I-IV Cerebellum (L)	Cerebellum	-0.02 (-2.58 to 2.53)	0.985531	6.86004
ISOS-RPE	Volume of grey matter in I-IV Cerebellum (R)	Cerebellum	-0.59 (-3.36 to 2.17)	0.674845	7.46063
ISOS-RPE	Volume of grey matter in V Cerebellum (L)	Cerebellum	-0.16 (-3.51 to 3.19)	0.924045	7.52645
ISOS-RPE	Volume of grey matter in V Cerebellum (R)	Cerebellum	-0.48 (-3.77 to 2.79)	0.7699	7.80449
ISOS-RPE	Volume of grey matter in VI Cerebellum (L)	Cerebellum	2.71 (-6.02 to 11.45)	0.54253	15.3928
ISOS-RPE	Volume of grey matter in VI Cerebellum (vermis)	Cerebellum	-1.38 (-3.61 to 0.84)	0.222338	12.0224
ISOS-RPE	Volume of grey matter in VI Cerebellum (R)	Cerebellum	3.73 (-4.81 to 12.27)	0.392396	14.6642
ISOS-RPE	Volume of grey matter in Crus I Cerebellum (L)	Cerebellum	8.43 (-5.52 to 22.39)	0.236225	15.3229
ISOS-RPE	Volume of grey matter in Crus I Cerebellum (vermis)	Cerebellum	0 (-0.01 to 0.01)	0.810284	1.29988
ISOS-RPE	Volume of grey matter in Crus I Cerebellum (R)	Cerebellum	5.15 (-9.58 to 19.9)	0.492775	15.0499
ISOS-RPE	Volume of grey matter in Crus II Cerebellum (L)	Cerebellum	2.86 (-7.7 to 13.44)	0.595029	12.3285
ISOS-RPE	Volume of grey matter in Crus II Cerebellum (vermis)	Cerebellum	0.12 (-0.61 to 0.86)	0.739871	6.78468
ISOS-RPE	Volume of grey matter in Crus II Cerebellum (R)	Cerebellum	4.14 (-6.02 to 14.3)	0.424519	13.6434
ISOS-RPE	Volume of grey matter in VIIb Cerebellum (L)	Cerebellum	0 (-5.85 to 5.83)	0.998094	11.9054
ISOS-RPE	Volume of grey matter in VIIb Cerebellum (vermis)	Cerebellum	-0.08 (-0.34 to 0.17)	0.538021	11.5282
ISOS-RPE	Volume of grey matter in VIIb Cerebellum (R)	Cerebellum	0.85 (-5.23 to 6.94)	0.783556	11.1826
ISOS-RPE	Volume of grey matter in VIIIa Cerebellum (L)	Cerebellum	2.29 (-3.65 to 8.25)	0.449449	15.1108
ISOS-RPE	Volume of grey matter in VIIIa Cerebellum (vermis)	Cerebellum	-0.64 (-2.19 to 0.89)	0.412226	12.402
ISOS-RPE	Volume of grey matter in VIIIa Cerebellum (R)	Cerebellum	3.19 (-3.06 to 9.45)	0.316684	17.5351
ISOS-RPE	Volume of grey matter in VIIIb Cerebellum (L)	Cerebellum	4.17 (-0.31 to 8.66)	0.068649	10.3135
ISOS-RPE	Volume of grey matter in VIIIb Cerebellum (vermis)	Cerebellum	-0.06 (-0.85 to 0.71)	0.863601	8.99842
ISOS-RPE	Volume of grey matter in VIIIb Cerebellum (R)	Cerebellum	3.71 (-1.09 to 8.53)	0.130214	14.0623
ISOS-RPE	Volume of grey matter in IX Cerebellum (L)	Cerebellum	1.97 (-1.59 to 5.54)	0.277525	11.8682
ISOS-RPE	Volume of grey matter in IX Cerebellum (vermis)	Cerebellum	0.1 (-0.71 to 0.92)	0.804981	7.51214
ISOS-RPE	Volume of grey matter in IX Cerebellum (R)	Cerebellum	1.73 (-2.17 to 5.65)	0.384337	12.8651
ISOS-RPE	Volume of grey matter in X Cerebellum (L)	Cerebellum	0.43 (-0.25 to 1.12)	0.219412	8.36408
ISOS-RPE	Volume of grey matter in X Cerebellum (vermis)	Cerebellum	-0.13 (-0.54 to 0.27)	0.525266	14.2483
ISOS-RPE	Volume of grey matter in X Cerebellum (R)	Cerebellum	0.29 (-0.4 to 0.99)	0.409562	10.5462
ISOS-RPE	Volume of thalamus (L)	Others	-3.2 (-8.46 to 2.06)	0.233166	25.1489
ISOS-RPE	Volume of thalamus (R)	Others	-3 (-8 to 1.99)	0.238751	25.0766
ISOS-RPE	Volume of grey matter in Thalamus (L)	Others	0.33 (-2.24 to 2.91)	0.79821	8.77042
ISOS-RPE	Volume of grey matter in Thalamus (R)	Others	0.22 (-2.4 to 2.85)	0.866901	6.23819
ISOS-RPE	Volume of caudate (L)	Others	-2.2 (-5.59 to 1.19)	0.204022	7.07625
ISOS-RPE	Volume of caudate (R)	Others	-1.16 (-4.72 to 2.39)	0.519969	5.83954
ISOS-RPE	Volume of grey matter in Caudate (L)	Others	-5.37 (-11.16 to 0.42)	0.0694122	5.06457
ISOS-RPE	Volume of grey matter in Caudate (R)	Others	-4.52 (-10.62 to 1.57)	0.146173	5.58166
ISOS-RPE	Volume of putamen (L)	Others	-2.92 (-7.71 to 1.86)	0.231637	14.0996
ISOS-RPE	Volume of putamen (R)	Others	-1.86 (-6.39 to 2.67)	0.420969	12.6783
ISOS-RPE	Volume of grey matter in Putamen (L)	Others	-3.31 (-7.09 to 0.46)	0.0856254	2.68221
ISOS-RPE	Volume of grey matter in Putamen (R)	Others	-3.38 (-7.47 to 0.71)	0.106032	4.68366
ISOS-RPE	Volume of pallidum (L)	Others	-0.18 (-2.25 to 1.88)	0.863761	4.23126
ISOS-RPE	Volume of pallidum (R)	Others	-0.7 (-2.78 to 1.38)	0.510237	6.68889
ISOS-RPE	Volume of grey matter in Pallidum (L)	Others	-0.09 (-0.44 to 0.24)	0.575416	3.99118
ISOS-RPE	Volume of grey matter in Pallidum (R)	Others	-0.1 (-0.48 to 0.27)	0.574366	5.25822
ISOS-RPE	Volume of accumbens (L)	Others	0.07 (-0.93 to 1.08)	0.89079	16.9996
ISOS-RPE	Volume of accumbens (R)	Others	-0.65 (-1.6 to 0.28)	0.172906	18.7196
ISOS-RPE	Volume of grey matter in Ventral Striatum (L)	Others	-1.19 (-2.11 to -0.27)	0.0110229	18.4272
ISOS-RPE	Volume of grey matter in Ventral Striatum (R)	Others	-0.56 (-1.47 to 0.35)	0.227367	15.2886
ISOS-RPE	Volume of hippocampus (L)	Others	0.33 (-4.01 to 4.68)	0.881324	13.9154
ISOS-RPE	Volume of hippocampus (R)	Others	-1.53 (-5.79 to 2.73)	0.481524	12.6584
ISOS-RPE	Volume of grey matter in Hippocampus (L)	Others	0.23 (-3.1 to 3.57)	0.890108	14.9817
ISOS-RPE	Volume of grey matter in Hippocampus (R)	Others	-1.77 (-5.24 to 1.68)	0.313976	14.3547
ISOS-RPE	Volume of amygdala (L)	Others	1.41 (-0.84 to 3.66)	0.218754	0.401756
ISOS-RPE	Volume of amygdala (R)	Others	0.38 (-2.1 to 2.87)	0.76108	0.0480215
ISOS-RPE	Volume of grey matter in Amygdala (L)	Others	-0.95 (-2.78 to 0.87)	0.307537	18.3215
ISOS-RPE	Volume of grey matter in Amygdala (R)	Others	-1 (-2.99 to 0.98)	0.323991	21.9235
ISOS-RPE	Volume of grey matter in Parahippocampal Gyrus, anterior division (L)	Others	2.74 (-0.63 to 6.13)	0.111489	6.33808
ISOS-RPE	Volume of grey matter in Parahippocampal Gyrus, anterior division (R)	Others	3.33 (-0.24 to 6.9)	0.0677428	5.06803
ISOS-RPE	Volume of grey matter in Parahippocampal Gyrus, posterior division (L)	Others	1.02 (-0.91 to 2.95)	0.299979	8.22166
ISOS-RPE	Volume of grey matter in Parahippocampal Gyrus, posterior division (R)	Others	-0.41 (-2.01 to 1.19)	0.614908	8.49184
ISOS-RPE	Volume of grey matter in Subcallosal Cortex (L)	Others	2.77 (-0.04 to 5.59)	0.0539973	8.68233
ISOS-RPE	Volume of grey matter in Subcallosal Cortex (R)	Others	2.5 (-0.01 to 5.03)	0.0517817	2.97151
ISOS-RPE	Volume of grey matter in Paracingulate Gyrus (L)	Others	1.98 (-4.49 to 8.46)	0.547743	15.4398
ISOS-RPE	Volume of grey matter in Paracingulate Gyrus (R)	Others	2.36 (-4.31 to 9.04)	0.487738	17.9967
ISOS-RPE	Volume of grey matter in Cingulate Gyrus, anterior division (L)	Others	-3.16 (-11.79 to 5.45)	0.471604	0.672231
ISOS-RPE	Volume of grey matter in Cingulate Gyrus, anterior division (R)	Others	-3.64 (-13.02 to 5.73)	0.446285	0.513371
ISOS-RPE	Volume of grey matter in Cingulate Gyrus, posterior division (L)	Others	-1.68 (-6.92 to 3.55)	0.528713	3.15552
ISOS-RPE	Volume of grey matter in Cingulate Gyrus, posterior division (R)	Others	-1.45 (-6.87 to 3.95)	0.597607	1.82311
ISOS-RPE	Volume of grey matter in Insular Cortex (L)	Others	1.66 (-2.94 to 6.27)	0.477675	13.3705
ISOS-RPE	Volume of grey matter in Insular Cortex (R)	Others	0.61 (-4.04 to 5.27)	0.795678	10.8962
ISOS-RPE	Volume of grey matter in Central Opercular Cortex (L)	Others	2.27 (-2.1 to 6.65)	0.308999	16.6525
ISOS-RPE	Volume of grey matter in Central Opercular Cortex (R)	Others	2.65 (-1.87 to 7.18)	0.250167	15.683
ISOS-RPE	Volume of grey matter in Brain-Stem	Others	-3.83 (-10.8 to 3.12)	0.279819	14.7971
RPE	Volume of grey matter in Frontal Pole (L)	Frontal	-14.21 (-38.86 to 10.43)	0.258237	19.1585
RPE	Volume of grey matter in Frontal Pole (R)	Frontal	-23.39 (-50.8 to 4.02)	0.0944161	19.1821
RPE	Volume of grey matter in Superior Frontal Gyrus (L)	Frontal	-13.7 (-33.45 to 6.05)	0.17403	6.999
RPE	Volume of grey matter in Superior Frontal Gyrus (R)	Frontal	-15.42 (-33.25 to 2.41)	0.0901852	4.71572
RPE	Volume of grey matter in Middle Frontal Gyrus (L)	Frontal	-12.4 (-31.92 to 7.1)	0.212618	5.91659
RPE	Volume of grey matter in Middle Frontal Gyrus (R)	Frontal	0.78 (-17.65 to 19.22)	0.933523	6.18819
RPE	Volume of grey matter in Inferior Frontal Gyrus, pars triangularis (L)	Frontal	-0.46 (-7.73 to 6.8)	0.900105	5.40027
RPE	Volume of grey matter in Inferior Frontal Gyrus, pars triangularis (R)	Frontal	-4.1 (-10.35 to 2.13)	0.197369	5.34285
RPE	Volume of grey matter in Inferior Frontal Gyrus, pars opercularis (L)	Frontal	-1.97 (-8.45 to 4.51)	0.551235	8.66975
RPE	Volume of grey matter in Inferior Frontal Gyrus, pars opercularis (R)	Frontal	-6.22 (-12.69 to 0.24)	0.0593446	6.65088
RPE	Volume of grey matter in Precentral Gyrus (L)	Frontal	-8.08 (-26.56 to 10.39)	0.39114	18.5276
RPE	Volume of grey matter in Precentral Gyrus (R)	Frontal	-5.47 (-23.84 to 12.89)	0.558873	17.237
RPE	Volume of grey matter in Frontal Medial Cortex (L)	Frontal	1.85 (-1.92 to 5.64)	0.335743	9.47714
RPE	Volume of grey matter in Frontal Medial Cortex (R)	Frontal	3.1 (-0.8 to 7)	0.11932	8.70554
RPE	Volume of grey matter in Juxtapositional Lobule Cortex (formerly Supplementary Motor Cortex) (L)	Frontal	-5.63 (-12.27 to 1)	0.0962591	5.57943
RPE	Volume of grey matter in Juxtapositional Lobule Cortex (formerly Supplementary Motor Cortex) (R)	Frontal	0.28 (-6.38 to 6.95)	0.93331	6.40027
RPE	Volume of grey matter in Frontal Orbital Cortex (L)	Frontal	-12.31 (-20.81 to -3.81)	0.00453998	15.3636
RPE	Volume of grey matter in Frontal Orbital Cortex (R)	Frontal	-6.54 (-14.25 to 1.15)	0.0955751	16.2407
RPE	Volume of grey matter in Frontal Operculum Cortex (L)	Frontal	0.06 (-2.96 to 3.1)	0.965329	11.5718
RPE	Volume of grey matter in Frontal Operculum Cortex (R)	Frontal	0.68 (-2.2 to 3.57)	0.64315	9.14553
RPE	Volume of grey matter in Temporal Pole (L)	Temporal	7.92 (-5.86 to 21.72)	0.260085	8.45349
RPE	Volume of grey matter in Temporal Pole (R)	Temporal	-0.47 (-13.92 to 12.97)	0.944654	9.49732
RPE	Volume of grey matter in Superior Temporal Gyrus, anterior division (L)	Temporal	2.16 (-1.27 to 5.6)	0.217851	5.4496
RPE	Volume of grey matter in Superior Temporal Gyrus, anterior division (R)	Temporal	-0.43 (-3.92 to 3.05)	0.808605	4.89608
RPE	Volume of grey matter in Superior Temporal Gyrus, posterior division (L)	Temporal	-1.91 (-7.51 to 3.69)	0.503325	7.11579
RPE	Volume of grey matter in Superior Temporal Gyrus, posterior division (R)	Temporal	-0.44 (-6.38 to 5.49)	0.88246	10.6344
RPE	Volume of grey matter in Middle Temporal Gyrus, anterior division (L)	Temporal	-0.34 (-4.77 to 4.08)	0.877824	4.55942
RPE	Volume of grey matter in Middle Temporal Gyrus, anterior division (R)	Temporal	0.8 (-2.85 to 4.47)	0.665678	4.49061
RPE	Volume of grey matter in Middle Temporal Gyrus, posterior division (L)	Temporal	-6.86 (-16.39 to 2.67)	0.158319	8.92331
RPE	Volume of grey matter in Middle Temporal Gyrus, posterior division (R)	Temporal	-4.91 (-14.32 to 4.49)	0.30601	12.4289
RPE	Volume of grey matter in Middle Temporal Gyrus, temporooccipital part (L)	Temporal	-6.65 (-15.93 to 2.62)	0.159956	2.51936
RPE	Volume of grey matter in Middle Temporal Gyrus, temporooccipital part (R)	Temporal	-9.52 (-20.26 to 1.21)	0.0822861	2.27097
RPE	Volume of grey matter in Inferior Temporal Gyrus, anterior division (L)	Temporal	-2.74 (-6.45 to 0.95)	0.145655	3.84249
RPE	Volume of grey matter in Inferior Temporal Gyrus, anterior division (R)	Temporal	2.01 (-1.35 to 5.38)	0.241055	3.60679
RPE	Volume of grey matter in Inferior Temporal Gyrus, posterior division (L)	Temporal	1.87 (-6.91 to 10.66)	0.67559	2.24974
RPE	Volume of grey matter in Inferior Temporal Gyrus, posterior division (R)	Temporal	1.28 (-7.35 to 9.93)	0.770042	3.75688
RPE	Volume of grey matter in Inferior Temporal Gyrus, temporooccipital part (L)	Temporal	0.15 (-7.12 to 7.43)	0.966701	0.846581
RPE	Volume of grey matter in Inferior Temporal Gyrus, temporooccipital part (R)	Temporal	-2.88 (-11.63 to 5.85)	0.517127	1.78882
RPE	Volume of grey matter in Temporal Fusiform Cortex, anterior division (L)	Temporal	-0.44 (-3.26 to 2.37)	0.757356	9.1574
RPE	Volume of grey matter in Temporal Fusiform Cortex, anterior division (R)	Temporal	-0.45 (-2.94 to 2.04)	0.722062	6.29854
RPE	Volume of grey matter in Temporal Fusiform Cortex, posterior division (L)	Temporal	3.32 (-2.59 to 9.23)	0.271125	9.5753
RPE	Volume of grey matter in Temporal Fusiform Cortex, posterior division (R)	Temporal	-1.24 (-6.29 to 3.81)	0.630383	8.43073
RPE	Volume of grey matter in Planum Polare (L)	Temporal	0.99 (-1.34 to 3.32)	0.405323	18.8456
RPE	Volume of grey matter in Planum Polare (R)	Temporal	0.51 (-1.81 to 2.85)	0.662172	20.7635
RPE	Volume of grey matter in Heschl's Gyrus (includes H1 and H2) (L)	Temporal	0.15 (-2.76 to 3.07)	0.917135	13.8153
RPE	Volume of grey matter in Heschl's Gyrus (includes H1 and H2) (R)	Temporal	-0.29 (-2.46 to 1.88)	0.792305	16.186
RPE	Volume of grey matter in Planum Temporale (L)	Temporal	0.07 (-5.25 to 5.39)	0.979207	6.93842
RPE	Volume of grey matter in Planum Temporale (R)	Temporal	0.29 (-3.1 to 3.7)	0.86402	8.26534
RPE	Volume of grey matter in Postcentral Gyrus (L)	Parietal	3.35 (-13.34 to 20.06)	0.693745	20.5391
RPE	Volume of grey matter in Postcentral Gyrus (R)	Parietal	-1.86 (-18.23 to 14.49)	0.822943	21.6988
RPE	Volume of grey matter in Superior Parietal Lobule (L)	Parietal	-4.99 (-16.25 to 6.26)	0.384521	7.06392
RPE	Volume of grey matter in Superior Parietal Lobule (R)	Parietal	-0.43 (-11.39 to 10.53)	0.938693	5.75642
RPE	Volume of grey matter in Supramarginal Gyrus, anterior division (L)	Parietal	-3.66 (-11.47 to 4.13)	0.35702	3.49061
RPE	Volume of grey matter in Supramarginal Gyrus, anterior division (R)	Parietal	0.23 (-7.26 to 7.73)	0.951728	5.18464
RPE	Volume of grey matter in Supramarginal Gyrus, posterior division (L)	Parietal	-17.26 (-27.35 to -7.18)	0.000794149	4.40805
RPE	Volume of grey matter in Supramarginal Gyrus, posterior division (R)	Parietal	-11.11 (-23.56 to 1.33)	0.0800508	5.671
RPE	Volume of grey matter in Angular Gyrus (L)	Parietal	-10.94 (-20.48 to -1.4)	0.0245622	3.24959
RPE	Volume of grey matter in Angular Gyrus (R)	Parietal	-4.91 (-18.04 to 8.21)	0.463006	4.54363
RPE	Volume of grey matter in Precuneous Cortex (L)	Parietal	-6.96 (-20.62 to 6.7)	0.31808	12.06
RPE	Volume of grey matter in Precuneous Cortex (R)	Parietal	-4.02 (-18.55 to 10.5)	0.587302	14.4102
RPE	Volume of grey matter in Parietal Operculum Cortex (L)	Parietal	1.53 (-3.52 to 6.6)	0.551904	4.80513
RPE	Volume of grey matter in Parietal Operculum Cortex (R)	Parietal	1.3 (-3.37 to 5.97)	0.585163	5.6665
RPE	Volume of grey matter in Lateral Occipital Cortex, superior division (L)	Occipital	-19.69 (-44.08 to 4.69)	0.113533	17.6192
RPE	Volume of grey matter in Lateral Occipital Cortex, superior division (R)	Occipital	-0.05 (-24.83 to 24.73)	0.996821	13.3533
RPE	Volume of grey matter in Lateral Occipital Cortex, inferior division (L)	Occipital	-1.82 (-15.5 to 11.86)	0.794049	6.2672
RPE	Volume of grey matter in Lateral Occipital Cortex, inferior division (R)	Occipital	-1.43 (-16.11 to 13.23)	0.847742	4.9799
RPE	Volume of grey matter in Intracalcarine Cortex (L)	Occipital	0.3 (-7.02 to 7.64)	0.934504	2.75397
RPE	Volume of grey matter in Intracalcarine Cortex (R)	Occipital	-3.93 (-10.94 to 3.07)	0.271013	3.62305
RPE	Volume of grey matter in Cuneal Cortex (L)	Occipital	1.63 (-3 to 6.28)	0.489956	6.54665
RPE	Volume of grey matter in Cuneal Cortex (R)	Occipital	-2.36 (-7.65 to 2.92)	0.380503	6.47218
RPE	Volume of grey matter in Lingual Gyrus (L)	Occipital	-4.49 (-13.25 to 4.26)	0.314771	4.63362
RPE	Volume of grey matter in Lingual Gyrus (R)	Occipital	-4.23 (-13.08 to 4.61)	0.348332	6.3352
RPE	Volume of grey matter in Temporal Occipital Fusiform Cortex (L)	Occipital	4.29 (-1.04 to 9.63)	0.114937	4.24299
RPE	Volume of grey matter in Temporal Occipital Fusiform Cortex (R)	Occipital	-5.84 (-12.49 to 0.8)	0.0847063	5.37884
RPE	Volume of grey matter in Occipital Fusiform Gyrus (L)	Occipital	-0.33 (-7.19 to 6.52)	0.924021	9.9626
RPE	Volume of grey matter in Occipital Fusiform Gyrus (R)	Occipital	-4.85 (-11.79 to 2.08)	0.170156	9.81176
RPE	Volume of grey matter in Supracalcarine Cortex (L)	Occipital	-0.61 (-1.98 to 0.74)	0.373976	1.44483
RPE	Volume of grey matter in Supracalcarine Cortex (R)	Occipital	-1.18 (-3.05 to 0.67)	0.21221	3.02661
RPE	Volume of grey matter in Occipital Pole (L)	Occipital	-0.54 (-16.47 to 15.38)	0.946711	9.51035
RPE	Volume of grey matter in Occipital Pole (R)	Occipital	-7.66 (-22.69 to 7.35)	0.317026	6.56858
RPE	Volume of grey matter in I-IV Cerebellum (L)	Cerebellum	-0.52 (-4.01 to 2.95)	0.765877	6.86132
RPE	Volume of grey matter in I-IV Cerebellum (R)	Cerebellum	-0.06 (-3.83 to 3.71)	0.974939	7.45811
RPE	Volume of grey matter in V Cerebellum (L)	Cerebellum	-3 (-7.56 to 1.56)	0.197705	7.55023
RPE	Volume of grey matter in V Cerebellum (R)	Cerebellum	-2.29 (-6.75 to 2.17)	0.314355	7.8178
RPE	Volume of grey matter in VI Cerebellum (L)	Cerebellum	-3.67 (-15.56 to 8.21)	0.544557	15.3927
RPE	Volume of grey matter in VI Cerebellum (vermis)	Cerebellum	-0.03 (-3.06 to 2.99)	0.979468	12.002
RPE	Volume of grey matter in VI Cerebellum (R)	Cerebellum	-9.08 (-20.72 to 2.54)	0.125772	14.6857
RPE	Volume of grey matter in Crus I Cerebellum (L)	Cerebellum	-1.81 (-20.81 to 17.19)	0.851794	15.3049
RPE	Volume of grey matter in Crus I Cerebellum (vermis)	Cerebellum	0 (-0.02 to 0.01)	0.885004	1.29932
RPE	Volume of grey matter in Crus I Cerebellum (R)	Cerebellum	-7.77 (-27.84 to 12.29)	0.447441	15.0513
RPE	Volume of grey matter in Crus II Cerebellum (L)	Cerebellum	-4.49 (-18.89 to 9.9)	0.540286	12.3298
RPE	Volume of grey matter in Crus II Cerebellum (vermis)	Cerebellum	-0.42 (-1.43 to 0.58)	0.410499	6.79292
RPE	Volume of grey matter in Crus II Cerebellum (R)	Cerebellum	-6.55 (-20.39 to 7.28)	0.353227	13.6464
RPE	Volume of grey matter in VIIb Cerebellum (L)	Cerebellum	-0.93 (-8.88 to 7.02)	0.818057	11.9061
RPE	Volume of grey matter in VIIb Cerebellum (vermis)	Cerebellum	-0.12 (-0.47 to 0.22)	0.49353	11.5294
RPE	Volume of grey matter in VIIb Cerebellum (R)	Cerebellum	-2.79 (-11.07 to 5.49)	0.509234	11.1876
RPE	Volume of grey matter in VIIIa Cerebellum (L)	Cerebellum	-1.06 (-9.17 to 7.04)	0.796278	15.1041
RPE	Volume of grey matter in VIIIa Cerebellum (vermis)	Cerebellum	-1.35 (-3.45 to 0.74)	0.206184	12.4147
RPE	Volume of grey matter in VIIIa Cerebellum (R)	Cerebellum	-5.32 (-13.84 to 3.19)	0.220492	17.5415
RPE	Volume of grey matter in VIIIb Cerebellum (L)	Cerebellum	-5.6 (-11.72 to 0.5)	0.0720832	10.3124
RPE	Volume of grey matter in VIIIb Cerebellum (vermis)	Cerebellum	-0.58 (-1.65 to 0.47)	0.280687	9.01451
RPE	Volume of grey matter in VIIIb Cerebellum (R)	Cerebellum	-5.92 (-12.48 to 0.62)	0.0764133	14.0737
RPE	Volume of grey matter in IX Cerebellum (L)	Cerebellum	-6.9 (-11.76 to -2.04)	0.00533071	11.9586
RPE	Volume of grey matter in IX Cerebellum (vermis)	Cerebellum	-1.6 (-2.71 to -0.48)	0.00510195	7.62424
RPE	Volume of grey matter in IX Cerebellum (R)	Cerebellum	-7.22 (-12.55 to -1.89)	0.00792326	12.9505
RPE	Volume of grey matter in X Cerebellum (L)	Cerebellum	-0.16 (-1.1 to 0.77)	0.731787	8.34422
RPE	Volume of grey matter in X Cerebellum (vermis)	Cerebellum	0.09 (-0.46 to 0.65)	0.727564	14.2445
RPE	Volume of grey matter in X Cerebellum (R)	Cerebellum	0 (-0.94 to 0.96)	0.986858	10.5367
RPE	Volume of thalamus (L)	Others	-1.07 (-8.23 to 6.09)	0.769195	25.1333
RPE	Volume of thalamus (R)	Others	-0.71 (-7.52 to 6.09)	0.83739	25.0609
RPE	Volume of grey matter in Thalamus (L)	Others	-1.81 (-5.33 to 1.69)	0.310907	8.78409
RPE	Volume of grey matter in Thalamus (R)	Others	-2.85 (-6.43 to 0.72)	0.118317	6.27342
RPE	Volume of caudate (L)	Others	-2.61 (-7.24 to 2)	0.26679	7.07074
RPE	Volume of caudate (R)	Others	-2.72 (-7.57 to 2.12)	0.270494	5.85128
RPE	Volume of grey matter in Caudate (L)	Others	-4.29 (-12.19 to 3.59)	0.28581	5.03264
RPE	Volume of grey matter in Caudate (R)	Others	-5.04 (-13.35 to 3.25)	0.233562	5.57146
RPE	Volume of putamen (L)	Others	-0.46 (-6.98 to 6.05)	0.889089	14.0807
RPE	Volume of putamen (R)	Others	-1.02 (-7.2 to 5.14)	0.743967	12.6709
RPE	Volume of grey matter in Putamen (L)	Others	0.06 (-5.08 to 5.21)	0.979957	2.6374
RPE	Volume of grey matter in Putamen (R)	Others	-1.45 (-7.03 to 4.12)	0.609348	4.64872
RPE	Volume of pallidum (L)	Others	0.35 (-2.46 to 3.17)	0.803109	4.23175
RPE	Volume of pallidum (R)	Others	1.22 (-1.6 to 4.06)	0.395835	6.69307
RPE	Volume of grey matter in Pallidum (L)	Others	0.04 (-0.42 to 0.51)	0.844936	3.98706
RPE	Volume of grey matter in Pallidum (R)	Others	0.06 (-0.45 to 0.57)	0.819111	5.25434
RPE	Volume of accumbens (L)	Others	-0.6 (-1.97 to 0.77)	0.390037	17.0089
RPE	Volume of accumbens (R)	Others	0.57 (-0.71 to 1.85)	0.381818	18.7058
RPE	Volume of grey matter in Ventral Striatum (L)	Others	-0.65 (-1.9 to 0.6)	0.307845	18.3582
RPE	Volume of grey matter in Ventral Striatum (R)	Others	-0.21 (-1.46 to 1.02)	0.730002	15.2709
RPE	Volume of hippocampus (L)	Others	-0.74 (-6.66 to 5.17)	0.805408	13.9159
RPE	Volume of hippocampus (R)	Others	2.01 (-3.79 to 7.81)	0.496658	12.6579
RPE	Volume of grey matter in Hippocampus (L)	Others	-2.04 (-6.59 to 2.5)	0.377508	14.9918
RPE	Volume of grey matter in Hippocampus (R)	Others	-1.46 (-6.18 to 3.24)	0.541895	14.3462
RPE	Volume of amygdala (L)	Others	-0.06 (-3.13 to 3)	0.964903	0.378306
RPE	Volume of amygdala (R)	Others	1.13 (-2.25 to 4.52)	0.511193	0.0533048
RPE	Volume of grey matter in Amygdala (L)	Others	-0.83 (-3.32 to 1.65)	0.512195	18.3137
RPE	Volume of grey matter in Amygdala (R)	Others	-1.52 (-4.23 to 1.18)	0.269844	21.9264
RPE	Volume of grey matter in Parahippocampal Gyrus, anterior division (L)	Others	-1.01 (-5.62 to 3.59)	0.665782	6.30383
RPE	Volume of grey matter in Parahippocampal Gyrus, anterior division (R)	Others	-1.82 (-6.68 to 3.04)	0.462308	5.02665
RPE	Volume of grey matter in Parahippocampal Gyrus, posterior division (L)	Others	-0.33 (-2.96 to 2.29)	0.801021	8.2072
RPE	Volume of grey matter in Parahippocampal Gyrus, posterior division (R)	Others	0.26 (-1.91 to 2.45)	0.808904	8.48906
RPE	Volume of grey matter in Subcallosal Cortex (L)	Others	-2.65 (-6.49 to 1.18)	0.175399	8.65562
RPE	Volume of grey matter in Subcallosal Cortex (R)	Others	-3.24 (-6.68 to 0.19)	0.0646573	2.96593
RPE	Volume of grey matter in Paracingulate Gyrus (L)	Others	-5 (-13.81 to 3.81)	0.265896	15.4513
RPE	Volume of grey matter in Paracingulate Gyrus (R)	Others	-5.95 (-15.05 to 3.14)	0.199361	18.0116
RPE	Volume of grey matter in Cingulate Gyrus, anterior division (L)	Others	-8.46 (-20.2 to 3.27)	0.157529	0.695133
RPE	Volume of grey matter in Cingulate Gyrus, anterior division (R)	Others	-11.34 (-24.11 to 1.42)	0.0815021	0.551422
RPE	Volume of grey matter in Cingulate Gyrus, posterior division (L)	Others	-1.13 (-8.26 to 5.99)	0.754502	3.15101
RPE	Volume of grey matter in Cingulate Gyrus, posterior division (R)	Others	0.59 (-6.77 to 7.96)	0.874723	1.81923
RPE	Volume of grey matter in Insular Cortex (L)	Others	-3.93 (-10.2 to 2.33)	0.218941	13.3841
RPE	Volume of grey matter in Insular Cortex (R)	Others	-3.4 (-9.74 to 2.93)	0.292065	10.9107
RPE	Volume of grey matter in Central Opercular Cortex (L)	Others	-0.94 (-6.9 to 5.01)	0.756055	16.6403
RPE	Volume of grey matter in Central Opercular Cortex (R)	Others	-3.04 (-9.2 to 3.11)	0.333101	15.6779
RPE	Volume of grey matter in Brain-Stem	Others	-1.2 (-10.68 to 8.26)	0.802573	14.7825
Total Macular Thickness	Volume of grey matter in Frontal Pole (L)	Frontal	5.58 (0.32 to 10.83)	0.0373936	19.197
Total Macular Thickness	Volume of grey matter in Frontal Pole (R)	Frontal	6.38 (0.53 to 12.23)	0.0323043	19.2046
Total Macular Thickness	Volume of grey matter in Superior Frontal Gyrus (L)	Frontal	1.41 (-2.8 to 5.62)	0.51124	6.97847
Total Macular Thickness	Volume of grey matter in Superior Frontal Gyrus (R)	Frontal	0 (-3.8 to 3.8)	0.998581	4.67307
Total Macular Thickness	Volume of grey matter in Middle Frontal Gyrus (L)	Frontal	-0.77 (-4.93 to 3.39)	0.716654	5.89574
Total Macular Thickness	Volume of grey matter in Middle Frontal Gyrus (R)	Frontal	-0.94 (-4.88 to 2.98)	0.636168	6.19136
Total Macular Thickness	Volume of grey matter in Inferior Frontal Gyrus, pars triangularis (L)	Frontal	-0.23 (-1.78 to 1.31)	0.763101	5.40138
Total Macular Thickness	Volume of grey matter in Inferior Frontal Gyrus, pars triangularis (R)	Frontal	-1.3 (-2.63 to 0.02)	0.0547881	5.37274
Total Macular Thickness	Volume of grey matter in Inferior Frontal Gyrus, pars opercularis (L)	Frontal	0.53 (-0.84 to 1.92)	0.445876	8.67296
Total Macular Thickness	Volume of grey matter in Inferior Frontal Gyrus, pars opercularis (R)	Frontal	-1.01 (-2.39 to 0.36)	0.150448	6.62923
Total Macular Thickness	Volume of grey matter in Precentral Gyrus (L)	Frontal	0.97 (-2.96 to 4.91)	0.628363	18.5212
Total Macular Thickness	Volume of grey matter in Precentral Gyrus (R)	Frontal	0.87 (-3.04 to 4.78)	0.662882	17.235
Total Macular Thickness	Volume of grey matter in Frontal Medial Cortex (L)	Frontal	-0.06 (-0.87 to 0.74)	0.873182	9.46443
Total Macular Thickness	Volume of grey matter in Frontal Medial Cortex (R)	Frontal	-0.4 (-1.23 to 0.42)	0.337949	8.68408
Total Macular Thickness	Volume of grey matter in Juxtapositional Lobule Cortex (formerly Supplementary Motor Cortex) (L)	Frontal	0.3 (-1.11 to 1.71)	0.674929	5.5413
Total Macular Thickness	Volume of grey matter in Juxtapositional Lobule Cortex (formerly Supplementary Motor Cortex) (R)	Frontal	0.91 (-0.5 to 2.34)	0.204683	6.42363
Total Macular Thickness	Volume of grey matter in Frontal Orbital Cortex (L)	Frontal	-1.36 (-3.18 to 0.44)	0.138863	15.2862
Total Macular Thickness	Volume of grey matter in Frontal Orbital Cortex (R)	Frontal	-0.03 (-1.67 to 1.6)	0.968197	16.2044
Total Macular Thickness	Volume of grey matter in Frontal Operculum Cortex (L)	Frontal	0.42 (-0.22 to 1.06)	0.201852	11.5942
Total Macular Thickness	Volume of grey matter in Frontal Operculum Cortex (R)	Frontal	0.03 (-0.58 to 0.64)	0.921258	9.14262
Total Macular Thickness	Volume of grey matter in Temporal Pole (L)	Temporal	0.54 (-2.4 to 3.48)	0.718785	8.43724
Total Macular Thickness	Volume of grey matter in Temporal Pole (R)	Temporal	1.43 (-1.42 to 4.3)	0.325136	9.51091
Total Macular Thickness	Volume of grey matter in Superior Temporal Gyrus, anterior division (L)	Temporal	0.57 (-0.15 to 1.3)	0.124964	5.46191
Total Macular Thickness	Volume of grey matter in Superior Temporal Gyrus, anterior division (R)	Temporal	0.99 (0.25 to 1.74)	0.00846158	4.99791
Total Macular Thickness	Volume of grey matter in Superior Temporal Gyrus, posterior division (L)	Temporal	2.06 (0.87 to 3.26)	0.000683028	7.27614
Total Macular Thickness	Volume of grey matter in Superior Temporal Gyrus, posterior division (R)	Temporal	0.31 (-0.95 to 1.58)	0.624723	10.6374
Total Macular Thickness	Volume of grey matter in Middle Temporal Gyrus, anterior division (L)	Temporal	0.21 (-0.72 to 1.16)	0.651786	4.56209
Total Macular Thickness	Volume of grey matter in Middle Temporal Gyrus, anterior division (R)	Temporal	0.58 (-0.19 to 1.36)	0.143418	4.51969
Total Macular Thickness	Volume of grey matter in Middle Temporal Gyrus, posterior division (L)	Temporal	1.76 (-0.26 to 3.8)	0.0881286	8.93634
Total Macular Thickness	Volume of grey matter in Middle Temporal Gyrus, posterior division (R)	Temporal	1.24 (-0.75 to 3.25)	0.222702	12.4349
Total Macular Thickness	Volume of grey matter in Middle Temporal Gyrus, temporooccipital part (L)	Temporal	2.12 (0.14 to 4.1)	0.0354737	2.55654
Total Macular Thickness	Volume of grey matter in Middle Temporal Gyrus, temporooccipital part (R)	Temporal	3.07 (0.78 to 5.36)	0.00848559	2.33049
Total Macular Thickness	Volume of grey matter in Inferior Temporal Gyrus, anterior division (L)	Temporal	0.59 (-0.19 to 1.38)	0.138865	3.84359
Total Macular Thickness	Volume of grey matter in Inferior Temporal Gyrus, anterior division (R)	Temporal	-0.5 (-1.22 to 0.21)	0.166342	3.61492
Total Macular Thickness	Volume of grey matter in Inferior Temporal Gyrus, posterior division (L)	Temporal	1.87 (0 to 3.75)	0.0495306	2.30582
Total Macular Thickness	Volume of grey matter in Inferior Temporal Gyrus, posterior division (R)	Temporal	0.25 (-1.58 to 2.1)	0.784292	3.75672
Total Macular Thickness	Volume of grey matter in Inferior Temporal Gyrus, temporooccipital part (L)	Temporal	0.83 (-0.71 to 2.38)	0.291899	0.863718
Total Macular Thickness	Volume of grey matter in Inferior Temporal Gyrus, temporooccipital part (R)	Temporal	1.29 (-0.56 to 3.16)	0.173056	1.8108
Total Macular Thickness	Volume of grey matter in Temporal Fusiform Cortex, anterior division (L)	Temporal	-0.06 (-0.66 to 0.53)	0.836612	9.15665
Total Macular Thickness	Volume of grey matter in Temporal Fusiform Cortex, anterior division (R)	Temporal	-0.03 (-0.57 to 0.49)	0.889437	6.29697
Total Macular Thickness	Volume of grey matter in Temporal Fusiform Cortex, posterior division (L)	Temporal	0.51 (-0.74 to 1.77)	0.423922	9.56724
Total Macular Thickness	Volume of grey matter in Temporal Fusiform Cortex, posterior division (R)	Temporal	0.22 (-0.85 to 1.3)	0.679832	8.42985
Total Macular Thickness	Volume of grey matter in Planum Polare (L)	Temporal	0.25 (-0.24 to 0.74)	0.322554	18.8492
Total Macular Thickness	Volume of grey matter in Planum Polare (R)	Temporal	0.71 (0.21 to 1.2)	0.00494293	20.8586
Total Macular Thickness	Volume of grey matter in Heschl's Gyrus (includes H1 and H2) (L)	Temporal	0.38 (-0.23 to 1)	0.227581	13.8347
Total Macular Thickness	Volume of grey matter in Heschl's Gyrus (includes H1 and H2) (R)	Temporal	0.48 (0.02 to 0.94)	0.0405539	16.2399
Total Macular Thickness	Volume of grey matter in Planum Temporale (L)	Temporal	0.99 (-0.14 to 2.12)	0.0865379	6.981
Total Macular Thickness	Volume of grey matter in Planum Temporale (R)	Temporal	0.49 (-0.23 to 1.22)	0.183041	8.29026
Total Macular Thickness	Volume of grey matter in Postcentral Gyrus (L)	Parietal	4.59 (1.03 to 8.15)	0.0113971	20.6165
Total Macular Thickness	Volume of grey matter in Postcentral Gyrus (R)	Parietal	3.74 (0.25 to 7.23)	0.035624	21.7521
Total Macular Thickness	Volume of grey matter in Superior Parietal Lobule (L)	Parietal	2.25 (-0.14 to 4.65)	0.0658816	7.10195
Total Macular Thickness	Volume of grey matter in Superior Parietal Lobule (R)	Parietal	0.62 (-1.71 to 2.96)	0.600839	5.76035
Total Macular Thickness	Volume of grey matter in Supramarginal Gyrus, anterior division (L)	Parietal	0.58 (-1.08 to 2.24)	0.493102	3.48492
Total Macular Thickness	Volume of grey matter in Supramarginal Gyrus, anterior division (R)	Parietal	0.09 (-1.5 to 1.69)	0.904628	5.1848
Total Macular Thickness	Volume of grey matter in Supramarginal Gyrus, posterior division (L)	Parietal	-0.15 (-2.3 to 1.99)	0.888534	4.24053
Total Macular Thickness	Volume of grey matter in Supramarginal Gyrus, posterior division (R)	Parietal	-0.13 (-2.78 to 2.52)	0.92274	5.62609
Total Macular Thickness	Volume of grey matter in Angular Gyrus (L)	Parietal	-0.43 (-2.47 to 1.6)	0.675841	3.17598
Total Macular Thickness	Volume of grey matter in Angular Gyrus (R)	Parietal	3.2 (0.4 to 6)	0.0246758	4.61067
Total Macular Thickness	Volume of grey matter in Precuneous Cortex (L)	Parietal	1.96 (-0.94 to 4.88)	0.185739	12.0703
Total Macular Thickness	Volume of grey matter in Precuneous Cortex (R)	Parietal	3.37 (0.27 to 6.47)	0.0326038	14.4672
Total Macular Thickness	Volume of grey matter in Parietal Operculum Cortex (L)	Parietal	0.54 (-0.53 to 1.62)	0.32342	4.81435
Total Macular Thickness	Volume of grey matter in Parietal Operculum Cortex (R)	Parietal	0.71 (-0.28 to 1.71)	0.15982	5.69117
Total Macular Thickness	Volume of grey matter in Lateral Occipital Cortex, superior division (L)	Occipital	4.7 (-0.49 to 9.9)	0.0762738	17.6274
Total Macular Thickness	Volume of grey matter in Lateral Occipital Cortex, superior division (R)	Occipital	3.32 (-1.96 to 8.6)	0.218101	13.3738
Total Macular Thickness	Volume of grey matter in Lateral Occipital Cortex, inferior division (L)	Occipital	2.4 (-0.5 to 5.32)	0.105634	6.30445
Total Macular Thickness	Volume of grey matter in Lateral Occipital Cortex, inferior division (R)	Occipital	4.29 (1.16 to 7.41)	0.00718753	5.08629
Total Macular Thickness	Volume of grey matter in Intracalcarine Cortex (L)	Occipital	3.23 (1.67 to 4.79)	4.98321e-05	3.00293
Total Macular Thickness	Volume of grey matter in Intracalcarine Cortex (R)	Occipital	3.83 (2.34 to 5.32)	4.87445e-07	3.98437
Total Macular Thickness	Volume of grey matter in Cuneal Cortex (L)	Occipital	0.66 (-0.32 to 1.65)	0.188866	6.56486
Total Macular Thickness	Volume of grey matter in Cuneal Cortex (R)	Occipital	0.23 (-0.89 to 1.36)	0.684711	6.46337
Total Macular Thickness	Volume of grey matter in Lingual Gyrus (L)	Occipital	0.22 (-1.64 to 2.08)	0.816807	4.6194
Total Macular Thickness	Volume of grey matter in Lingual Gyrus (R)	Occipital	1.26 (-0.62 to 3.15)	0.188278	6.34763
Total Macular Thickness	Volume of grey matter in Temporal Occipital Fusiform Cortex (L)	Occipital	0.48 (-0.65 to 1.62)	0.404197	4.21628
Total Macular Thickness	Volume of grey matter in Temporal Occipital Fusiform Cortex (R)	Occipital	-0.5 (-1.92 to 0.91)	0.484752	5.3422
Total Macular Thickness	Volume of grey matter in Occipital Fusiform Gyrus (L)	Occipital	0.8 (-0.65 to 2.27)	0.278649	9.97894
Total Macular Thickness	Volume of grey matter in Occipital Fusiform Gyrus (R)	Occipital	0.5 (-0.97 to 1.98)	0.501753	9.79165
Total Macular Thickness	Volume of grey matter in Supracalcarine Cortex (L)	Occipital	0.34 (0.05 to 0.63)	0.0210797	1.51439
Total Macular Thickness	Volume of grey matter in Supracalcarine Cortex (R)	Occipital	0.57 (0.18 to 0.97)	0.00433942	3.126
Total Macular Thickness	Volume of grey matter in Occipital Pole (L)	Occipital	3.92 (0.52 to 7.32)	0.0234893	9.58263
Total Macular Thickness	Volume of grey matter in Occipital Pole (R)	Occipital	3.22 (0.02 to 6.43)	0.048191	6.61083
Total Macular Thickness	Volume of grey matter in I-IV Cerebellum (L)	Cerebellum	0.02 (-0.71 to 0.76)	0.946717	6.8601
Total Macular Thickness	Volume of grey matter in I-IV Cerebellum (R)	Cerebellum	0.2 (-0.6 to 1)	0.61958	7.46165
Total Macular Thickness	Volume of grey matter in V Cerebellum (L)	Cerebellum	0.46 (-0.51 to 1.43)	0.351518	7.53882
Total Macular Thickness	Volume of grey matter in V Cerebellum (R)	Cerebellum	0.42 (-0.53 to 1.37)	0.386549	7.81403
Total Macular Thickness	Volume of grey matter in VI Cerebellum (L)	Cerebellum	2.03 (-0.5 to 4.56)	0.115937	15.4205
Total Macular Thickness	Volume of grey matter in VI Cerebellum (vermis)	Cerebellum	-0.08 (-0.73 to 0.56)	0.796206	12.0029
Total Macular Thickness	Volume of grey matter in VI Cerebellum (R)	Cerebellum	1.53 (-0.94 to 4.01)	0.226318	14.674
Total Macular Thickness	Volume of grey matter in Crus I Cerebellum (L)	Cerebellum	3.96 (-0.08 to 8.01)	0.054988	15.353
Total Macular Thickness	Volume of grey matter in Crus I Cerebellum (vermis)	Cerebellum	0 (0 to 0)	0.381769	1.31076
Total Macular Thickness	Volume of grey matter in Crus I Cerebellum (R)	Cerebellum	1.56 (-2.71 to 5.84)	0.473257	15.0505
Total Macular Thickness	Volume of grey matter in Crus II Cerebellum (L)	Cerebellum	4.47 (1.4 to 7.54)	0.00423803	12.4364
Total Macular Thickness	Volume of grey matter in Crus II Cerebellum (vermis)	Cerebellum	0.17 (-0.04 to 0.38)	0.110678	6.82004
Total Macular Thickness	Volume of grey matter in Crus II Cerebellum (R)	Cerebellum	4.6 (1.65 to 7.55)	0.00219999	13.7609
Total Macular Thickness	Volume of grey matter in VIIb Cerebellum (L)	Cerebellum	2.01 (0.31 to 3.7)	0.0199176	11.9798
Total Macular Thickness	Volume of grey matter in VIIb Cerebellum (vermis)	Cerebellum	0.07 (0 to 0.14)	0.0611638	11.5713
Total Macular Thickness	Volume of grey matter in VIIb Cerebellum (R)	Cerebellum	2.54 (0.77 to 4.3)	0.00482684	11.2914
Total Macular Thickness	Volume of grey matter in VIIIa Cerebellum (L)	Cerebellum	2.46 (0.73 to 4.19)	0.0051618	15.2067
Total Macular Thickness	Volume of grey matter in VIIIa Cerebellum (vermis)	Cerebellum	0.53 (0.08 to 0.98)	0.0198074	12.4669
Total Macular Thickness	Volume of grey matter in VIIIa Cerebellum (R)	Cerebellum	2.33 (0.52 to 4.15)	0.0116418	17.604
Total Macular Thickness	Volume of grey matter in VIIIb Cerebellum (L)	Cerebellum	1.27 (-0.02 to 2.57)	0.0554222	10.3185
Total Macular Thickness	Volume of grey matter in VIIIb Cerebellum (vermis)	Cerebellum	0.4 (0.17 to 0.63)	0.000503744	9.16948
Total Macular Thickness	Volume of grey matter in VIIIb Cerebellum (R)	Cerebellum	1 (-0.39 to 2.4)	0.158975	14.0582
Total Macular Thickness	Volume of grey matter in IX Cerebellum (L)	Cerebellum	1.08 (0.04 to 2.12)	0.0402816	11.9098
Total Macular Thickness	Volume of grey matter in IX Cerebellum (vermis)	Cerebellum	0.04 (-0.19 to 0.27)	0.739638	7.51285
Total Macular Thickness	Volume of grey matter in IX Cerebellum (R)	Cerebellum	1.5 (0.36 to 2.64)	0.00951618	12.9461
Total Macular Thickness	Volume of grey matter in X Cerebellum (L)	Cerebellum	0.08 (-0.11 to 0.28)	0.420598	8.35181
Total Macular Thickness	Volume of grey matter in X Cerebellum (vermis)	Cerebellum	0.04 (-0.07 to 0.15)	0.505521	14.2488
Total Macular Thickness	Volume of grey matter in X Cerebellum (R)	Cerebellum	-0.16 (-0.37 to 0.03)	0.105316	10.5732
Total Macular Thickness	Volume of thalamus (L)	Others	2.66 (1.13 to 4.19)	0.000626672	25.2687
Total Macular Thickness	Volume of thalamus (R)	Others	2.86 (1.41 to 4.31)	0.000106699	25.2356
Total Macular Thickness	Volume of grey matter in Thalamus (L)	Others	-0.66 (-1.41 to 0.08)	0.0800202	8.81306
Total Macular Thickness	Volume of grey matter in Thalamus (R)	Others	-0.91 (-1.67 to -0.15)	0.0187818	6.31844
Total Macular Thickness	Volume of caudate (L)	Others	1.4 (0.41 to 2.38)	0.00529536	7.16545
Total Macular Thickness	Volume of caudate (R)	Others	1.77 (0.74 to 2.8)	0.000762133	5.99961
Total Macular Thickness	Volume of grey matter in Caudate (L)	Others	-0.35 (-2.04 to 1.32)	0.677747	5.01834
Total Macular Thickness	Volume of grey matter in Caudate (R)	Others	-0.02 (-1.8 to 1.74)	0.97459	5.55059
Total Macular Thickness	Volume of putamen (L)	Others	2.45 (1.06 to 3.84)	0.000543742	14.2405
Total Macular Thickness	Volume of putamen (R)	Others	2.29 (0.98 to 3.61)	0.000617699	12.8289
Total Macular Thickness	Volume of grey matter in Putamen (L)	Others	0.46 (-0.63 to 1.56)	0.404433	2.64794
Total Macular Thickness	Volume of grey matter in Putamen (R)	Others	0.94 (-0.24 to 2.13)	0.118496	4.68105
Total Macular Thickness	Volume of pallidum (L)	Others	1.1 (0.5 to 1.7)	0.000311724	4.42463
Total Macular Thickness	Volume of pallidum (R)	Others	1.12 (0.51 to 1.72)	0.000284485	6.87392
Total Macular Thickness	Volume of grey matter in Pallidum (L)	Others	0.14 (0.04 to 0.24)	0.00480743	4.10538
Total Macular Thickness	Volume of grey matter in Pallidum (R)	Others	0.11 (0 to 0.22)	0.0349538	5.31921
Total Macular Thickness	Volume of accumbens (L)	Others	0.56 (0.27 to 0.85)	0.000167063	17.1824
Total Macular Thickness	Volume of accumbens (R)	Others	0.63 (0.35 to 0.9)	5.77958e-06	18.9562
Total Macular Thickness	Volume of grey matter in Ventral Striatum (L)	Others	0.36 (0.09 to 0.63)	0.00775659	18.4351
Total Macular Thickness	Volume of grey matter in Ventral Striatum (R)	Others	0.46 (0.19 to 0.72)	0.000635457	15.4233
Total Macular Thickness	Volume of hippocampus (L)	Others	2 (0.73 to 3.26)	0.00188364	14.0446
Total Macular Thickness	Volume of hippocampus (R)	Others	2.55 (1.31 to 3.78)	5.28913e-05	12.8738
Total Macular Thickness	Volume of grey matter in Hippocampus (L)	Others	0.73 (-0.23 to 1.7)	0.136075	15.0109
Total Macular Thickness	Volume of grey matter in Hippocampus (R)	Others	0.94 (-0.05 to 1.95)	0.0643899	14.3869
Total Macular Thickness	Volume of amygdala (L)	Others	0.23 (-0.42 to 0.88)	0.483794	0.385888
Total Macular Thickness	Volume of amygdala (R)	Others	-0.06 (-0.79 to 0.65)	0.851806	0.047125
Total Macular Thickness	Volume of grey matter in Amygdala (L)	Others	0.51 (-0.01 to 1.04)	0.0582123	18.3539
Total Macular Thickness	Volume of grey matter in Amygdala (R)	Others	0.51 (-0.06 to 1.09)	0.0803888	21.9488
Total Macular Thickness	Volume of grey matter in Parahippocampal Gyrus, anterior division (L)	Others	-0.58 (-1.56 to 0.39)	0.244408	6.32089
Total Macular Thickness	Volume of grey matter in Parahippocampal Gyrus, anterior division (R)	Others	0.49 (-0.54 to 1.52)	0.353099	5.03142
Total Macular Thickness	Volume of grey matter in Parahippocampal Gyrus, posterior division (L)	Others	0.38 (-0.17 to 0.94)	0.173892	8.23274
Total Macular Thickness	Volume of grey matter in Parahippocampal Gyrus, posterior division (R)	Others	0.27 (-0.19 to 0.73)	0.250002	8.5071
Total Macular Thickness	Volume of grey matter in Subcallosal Cortex (L)	Others	0.19 (-0.62 to 1.01)	0.638016	8.63263
Total Macular Thickness	Volume of grey matter in Subcallosal Cortex (R)	Others	0.29 (-0.44 to 1.02)	0.438209	2.92339
Total Macular Thickness	Volume of grey matter in Paracingulate Gyrus (L)	Others	1.6 (-0.27 to 3.48)	0.0941912	15.4719
Total Macular Thickness	Volume of grey matter in Paracingulate Gyrus (R)	Others	3.07 (1.13 to 5.01)	0.00186357	18.1142
Total Macular Thickness	Volume of grey matter in Cingulate Gyrus, anterior division (L)	Others	-1.36 (-3.86 to 1.13)	0.285339	0.681879
Total Macular Thickness	Volume of grey matter in Cingulate Gyrus, anterior division (R)	Others	-0.9 (-3.63 to 1.81)	0.512533	0.511027
Total Macular Thickness	Volume of grey matter in Cingulate Gyrus, posterior division (L)	Others	-0.02 (-1.54 to 1.49)	0.976163	3.14955
Total Macular Thickness	Volume of grey matter in Cingulate Gyrus, posterior division (R)	Others	1.3 (-0.26 to 2.87)	0.102769	1.85957
Total Macular Thickness	Volume of grey matter in Insular Cortex (L)	Others	2.4 (1.07 to 3.74)	0.000416989	13.5317
Total Macular Thickness	Volume of grey matter in Insular Cortex (R)	Others	2.2 (0.85 to 3.55)	0.00140962	11.0367
Total Macular Thickness	Volume of grey matter in Central Opercular Cortex (L)	Others	1.29 (0.02 to 2.56)	0.0455455	16.691
Total Macular Thickness	Volume of grey matter in Central Opercular Cortex (R)	Others	1.59 (0.28 to 2.9)	0.0173263	15.74
Total Macular Thickness	Volume of grey matter in Brain-Stem	Others	0.49 (-1.52 to 2.51)	0.633672	14.7846

## Sheet: eTable 5
Retinal Metric	Brain IDP	Lobe	Retinal Metric	Age	Sex	Imaging Site	Education Level	MAP	BMI	Smoking	Alcohol Intake	Diabetes	SE	Time Lapse	Model
mRNFL	GMV in Frontal Pole (L)	Frontal	-9.77626e-05	0.149064	0.0118803	0.000163501	0.000206135	0.000118543	0.000822841	0.000398806	0.00147295	0.000791449	0.000234672	0.00910715	GMV in Frontal Pole (L) ~ mRNFL
mRNFL	GMV in Frontal Pole (R)	Frontal	0.000584811	0.146682	0.0138989	0.000177911	-0.000211853	0.000688483	0.00135734	0.000692433	0.000153589	0.000426521	0.000190131	0.003715	GMV in Frontal Pole (R) ~ mRNFL
mRNFL	GMV in Superior Frontal Gyrus (L)	Frontal	-0.000155283	0.0413964	0.0125116	0.00185543	-0.000298026	-0.000147312	-0.000153335	0.000159127	0.000395241	0.000270252	-0.000151043	0.000193426	GMV in Superior Frontal Gyrus (L) ~ mRNFL
mRNFL	GMV in Superior Frontal Gyrus (R)	Frontal	-0.000154983	0.028581	0.00486736	0.000517763	-1.43763e-05	-0.000252623	-0.000134381	0.00106463	0.00102083	0.000598881	-0.000149787	-6.09598e-05	GMV in Superior Frontal Gyrus (R) ~ mRNFL
mRNFL	GMV in Middle Frontal Gyrus (L)	Frontal	0.000110484	0.0388176	0.00558401	0.0024461	0.000199281	0.000240145	-6.50994e-05	0.0011722	-0.0001505	1.39307e-05	0.00017412	-0.000140798	GMV in Middle Frontal Gyrus (L) ~ mRNFL
mRNFL	GMV in Middle Frontal Gyrus (R)	Frontal	-0.000130534	0.0435666	0.00499811	0.0010663	-0.00025487	0.000426293	0.000196337	0.000198865	8.95659e-06	3.35176e-05	-0.000141232	0.000262774	GMV in Middle Frontal Gyrus (R) ~ mRNFL
mRNFL	GMV in Inferior Frontal Gyrus,pars triangularis (L)	Frontal	2.42788e-06	0.0369726	0.0069366	-0.000291337	-0.000175878	-0.000162777	-4.78843e-05	-0.000269911	0.000735725	6.85545e-05	-0.000148672	0.00171054	GMV in Inferior Frontal Gyrus,pars triangularis (L) ~ mRNFL
mRNFL	GMV in Inferior Frontal Gyrus,pars triangularis (R)	Frontal	5.01438e-06	0.0355485	0.00796407	-0.00024682	0.000327245	-0.00019144	-0.000128137	0.000146414	-6.98082e-05	-7.40358e-05	-5.35636e-05	0.000793732	GMV in Inferior Frontal Gyrus,pars triangularis (R) ~ mRNFL
mRNFL	GMV in Inferior Frontal Gyrus,pars opercularis (L)	Frontal	-1.68014e-05	0.0574854	0.0113338	0.000640469	8.14515e-05	-0.000214072	0.000638949	-4.61796e-06	0.000982559	-7.26037e-05	5.59552e-06	0.00229057	GMV in Inferior Frontal Gyrus,pars opercularis (L) ~ mRNFL
mRNFL	GMV in Inferior Frontal Gyrus,pars opercularis (R)	Frontal	-0.000155256	0.0405269	0.010457	-0.000155397	0.000670359	0.000157039	0.00113199	8.27966e-05	0.000267544	0.000167722	0.000181503	0.00122287	GMV in Inferior Frontal Gyrus,pars opercularis (R) ~ mRNFL
mRNFL	GMV in Precentral Gyrus (L)	Frontal	7.24509e-05	0.0972385	0.032417	0.00372203	9.83332e-05	0.000967682	0.00214679	0.00168006	0.00378635	0.000441098	-0.000152573	0.0178856	GMV in Precentral Gyrus (L) ~ mRNFL
mRNFL	GMV in Precentral Gyrus (R)	Frontal	0.000224656	0.100004	0.026963	0.000379077	-4.02554e-05	0.000625556	0.00365534	0.0013903	0.00313419	0.000400744	-8.46935e-06	0.0169619	GMV in Precentral Gyrus (R) ~ mRNFL
mRNFL	GMV in Frontal Medial Cortex (L)	Frontal	-0.000141407	0.0645281	0.00875896	0.00258501	-3.69311e-05	4.8846e-05	0.000953647	0.000348775	0.000251686	0.000254262	-8.99495e-05	0.00420961	GMV in Frontal Medial Cortex (L) ~ mRNFL
mRNFL	GMV in Frontal Medial Cortex (R)	Frontal	-0.000112825	0.056675	0.011714	0.000331021	-0.000159313	-3.19365e-05	0.000794562	0.000491519	0.000452517	-0.000133813	-0.000141911	0.00363599	GMV in Frontal Medial Cortex (R) ~ mRNFL
mRNFL	GMV in Supplementary Motor Cortex (L)	Frontal	-0.000152682	0.0281592	0.00889065	0.00193688	0.00017397	0.000236411	0.000106893	0.000992804	0.000708903	-3.55966e-05	-7.7968e-05	0.000749803	GMV in Supplementary Motor Cortex (L) ~ mRNFL
mRNFL	GMV in Supplementary Motor Cortex (R)	Frontal	-0.000110196	0.0380313	0.00540421	0.0020238	0.000917754	0.000262872	-3.3792e-05	0.00128108	0.000830341	0.000287823	-0.00014656	0.00120019	GMV in Supplementary Motor Cortex (R) ~ mRNFL
mRNFL	GMV in Frontal Orbital Cortex (L)	Frontal	-0.000121538	0.122774	0.00538046	0.000310968	-0.000166915	0.000368598	0.00026376	0.000146304	1.9832e-05	0.000432838	-0.000154419	0.00940111	GMV in Frontal Orbital Cortex (L) ~ mRNFL
mRNFL	GMV in Frontal Orbital Cortex (R)	Frontal	-0.00014565	0.129292	0.00802188	0.00127809	-0.00018026	-0.000112631	0.00108633	-0.000290627	0.000459306	0.000111167	-5.98985e-05	0.00897083	GMV in Frontal Orbital Cortex (R) ~ mRNFL
mRNFL	GMV in Frontal Operculum Cortex (L)	Frontal	-7.73498e-05	0.0860287	0.00647021	-0.000113475	-0.000248102	-0.000195537	0.000589352	1.98818e-05	0.00296844	0.000547656	-0.000138843	0.00471162	GMV in Frontal Operculum Cortex (L) ~ mRNFL
mRNFL	GMV in Frontal Operculum Cortex (R)	Frontal	-0.000136188	0.0679192	0.00512768	-0.000196304	0.000108824	-0.00015778	0.00051185	0.000237311	0.000601178	0.000260778	0.000239027	0.00265899	GMV in Frontal Operculum Cortex (R) ~ mRNFL
mRNFL	GMV in Temporal Pole (L)	Temporal	2.21789e-05	0.065599	-0.000138732	0.000407574	-0.000266443	-0.000127203	0.000978256	0.000924612	0.00116231	0.0002617	-5.55584e-05	0.00990226	GMV in Temporal Pole (L) ~ mRNFL
mRNFL	GMV in Temporal Pole (R)	Temporal	-0.00015467	0.0657824	0.00477956	0.000232413	-0.000250738	-9.86707e-05	0.000922487	0.000163079	0.00131997	0.000669233	-5.646e-05	0.00809349	GMV in Temporal Pole (R) ~ mRNFL
mRNFL	GMV in Superior Temporal Gyrus,anterior division (L)	Temporal	-2.82441e-05	0.04308	-0.000151999	-0.000408691	-8.92415e-06	-9.08869e-05	7.09855e-05	1.81174e-05	0.000607541	0.00105633	7.45323e-05	0.00251142	GMV in Superior Temporal Gyrus,anterior division (L) ~ mRNFL
mRNFL	GMV in Superior Temporal Gyrus,anterior division (R)	Temporal	0.000210684	0.0354211	0.000337329	0.000299024	-2.7327e-05	0.000183144	0.000166067	0.000113062	0.00081383	0.000919108	-0.000131157	0.00323204	GMV in Superior Temporal Gyrus,anterior division (R) ~ mRNFL
mRNFL	GMV in Superior Temporal Gyrus,posterior division (L)	Temporal	0.000344494	0.0563625	0.00093956	-6.15969e-05	-0.000192479	-3.39617e-05	0.000115044	0.000742017	0.000385165	0.000497473	-6.28836e-05	0.00279162	GMV in Superior Temporal Gyrus,posterior division (L) ~ mRNFL
mRNFL	GMV in Superior Temporal Gyrus,posterior division (R)	Temporal	-5.94152e-05	0.0802936	0.0048454	0.000449633	-0.00026982	0.000578669	0.000190208	4.8989e-05	0.000685575	0.000484047	-8.48361e-05	0.00360927	GMV in Superior Temporal Gyrus,posterior division (R) ~ mRNFL
mRNFL	GMV in Middle Temporal Gyrus,anterior division (L)	Temporal	2.68504e-05	0.0332755	0.00633479	0.000442685	0.000325202	8.64236e-05	0.00254905	0.000325144	-0.000126145	-1.71669e-05	-0.000148646	0.00243868	GMV in Middle Temporal Gyrus,anterior division (L) ~ mRNFL
mRNFL	GMV in Middle Temporal Gyrus,anterior division (R)	Temporal	-0.000140943	0.032506	0.000648948	-0.000215183	-0.000266376	0.000353961	0.00124462	0.00015935	0.000291418	-5.55899e-05	-0.000142529	0.00133202	GMV in Middle Temporal Gyrus,anterior division (R) ~ mRNFL
mRNFL	GMV in Middle Temporal Gyrus,posterior division (L)	Temporal	0.00014695	0.0636981	0.00715606	-0.00043382	-6.99591e-05	0.000300649	0.000584106	-4.43585e-05	0.000776859	0.000240638	0.000652042	0.00205794	GMV in Middle Temporal Gyrus,posterior division (L) ~ mRNFL
mRNFL	GMV in Middle Temporal Gyrus,posterior division (R)	Temporal	-1.82254e-06	0.0838886	0.0198033	-0.000303489	-0.000207911	-0.000142871	0.00129957	0.000335428	0.000523624	-0.000150155	0.000315801	0.0028479	GMV in Middle Temporal Gyrus,posterior division (R) ~ mRNFL
mRNFL	GMV in Middle Temporal Gyrus,temporooccipital part (L)	Temporal	-7.96232e-05	0.0124813	0.00692407	5.78612e-05	0.000113152	-8.38986e-05	-5.13843e-06	0.000155287	0.000156862	-5.23465e-05	-9.178e-05	0.000448981	GMV in Middle Temporal Gyrus,temporooccipital part (L) ~ mRNFL
mRNFL	GMV in Middle Temporal Gyrus,temporooccipital part (R)	Temporal	0.000267105	0.021413	0.000394418	-4.80696e-05	-0.000141315	-3.26002e-05	-0.000101734	-2.82631e-05	0.000128509	-0.000120372	0.000456154	-3.86941e-06	GMV in Middle Temporal Gyrus,temporooccipital part (R) ~ mRNFL
mRNFL	GMV in Inferior Temporal Gyrus,anterior division (L)	Temporal	-5.80413e-05	0.0316179	0.000283815	-0.000268132	0.000540823	-0.000156769	0.000730811	0.00012085	0.000582897	-8.51035e-05	-0.000127146	0.00395925	GMV in Inferior Temporal Gyrus,anterior division (L) ~ mRNFL
mRNFL	GMV in Inferior Temporal Gyrus,anterior division (R)	Temporal	-6.58991e-05	0.0277612	1.5105e-05	0.000567028	-0.000191383	-0.000192716	0.0025327	0.000539643	-4.36242e-05	-5.31071e-05	-2.75881e-05	0.00144567	GMV in Inferior Temporal Gyrus,anterior division (R) ~ mRNFL
mRNFL	GMV in Inferior Temporal Gyrus,posterior division (L)	Temporal	-0.000123564	0.0199765	-0.000137173	-0.000297869	-0.00019544	2.31664e-05	-0.000100127	0.000254277	-0.000152917	2.1517e-06	-0.000132069	0.00107	GMV in Inferior Temporal Gyrus,posterior division (L) ~ mRNFL
mRNFL	GMV in Inferior Temporal Gyrus,posterior division (R)	Temporal	-0.000122147	0.0289235	0.000530458	-0.000245609	-0.000257759	-5.19774e-05	0.000710788	0.000832579	-0.000122578	-0.000155026	-0.000142092	0.00251114	GMV in Inferior Temporal Gyrus,posterior division (R) ~ mRNFL
mRNFL	GMV in Inferior Temporal Gyrus,temporooccipital part (L)	Temporal	4.8323e-05	0.00676089	-9.6092e-05	0.00106815	0.000450436	-0.000123589	0.00013054	1.3608e-06	-2.22281e-05	-0.000153229	-0.000155651	0.00256004	GMV in Inferior Temporal Gyrus,temporooccipital part (L) ~ mRNFL
mRNFL	GMV in Inferior Temporal Gyrus,temporooccipital part (R)	Temporal	0.000167744	0.00900493	0.00494989	0.000390123	0.000526013	6.87005e-06	-9.92226e-05	-0.000125635	-4.21442e-05	0.00018113	-6.07721e-05	0.00159867	GMV in Inferior Temporal Gyrus,temporooccipital part (R) ~ mRNFL
mRNFL	GMV in Temporal Fusiform Cortex,anterior division (L)	Temporal	0.00015179	0.0612307	-7.43052e-05	0.00103562	3.30973e-05	0.00158011	0.00445284	0.000992725	0.000488632	0.00302302	0.000361262	0.00704421	GMV in Temporal Fusiform Cortex,anterior division (L) ~ mRNFL
mRNFL	GMV in Temporal Fusiform Cortex,anterior division (R)	Temporal	-0.000112573	0.0480915	0.00150401	-8.25388e-05	7.10881e-05	3.02945e-05	0.00521039	2.32192e-05	-0.00011597	6.70198e-05	-2.41954e-05	0.00533699	GMV in Temporal Fusiform Cortex,anterior division (R) ~ mRNFL
mRNFL	GMV in Temporal Fusiform Cortex,posterior division (L)	Temporal	0.000615403	0.0782418	0.000718656	-0.000300519	-0.000202588	0.000779546	-5.96307e-05	0.000138355	-0.000151099	0.00123245	-7.38754e-05	0.00839797	GMV in Temporal Fusiform Cortex,posterior division (L) ~ mRNFL
mRNFL	GMV in Temporal Fusiform Cortex,posterior division (R)	Temporal	-0.000152691	0.0671141	2.6045e-05	-0.000295996	-0.000195481	0.00103979	0.000873192	0.000673638	-0.0001497	0.000942302	-8.05553e-05	0.00283542	GMV in Temporal Fusiform Cortex,posterior division (R) ~ mRNFL
mRNFL	GMV in Planum Polare (L)	Temporal	0.000530427	0.122658	0.0277241	0.000710644	0.00108697	0.000138436	0.00370374	-3.91829e-06	0.00225208	0.00111154	0.000317433	0.00143785	GMV in Planum Polare (L) ~ mRNFL
mRNFL	GMV in Planum Polare (R)	Temporal	0.00110673	0.14476	0.0221342	0.000471548	0.000202602	0.00100856	0.00358627	0.000452935	0.00121358	0.00111459	0.000222352	0.00266705	GMV in Planum Polare (R) ~ mRNFL
mRNFL	GMV in Heschl's Gyrus (L)	Temporal	0.000727785	0.111542	0.00295374	-9.65691e-05	-0.000133855	0.00259756	0.00148518	0.00307229	-0.000154799	0.000795875	-7.86758e-05	0.00347181	GMV in Heschl's Gyrus (L) ~ mRNFL
mRNFL	GMV in Heschl's Gyrus (R)	Temporal	0.000133662	0.129942	-0.000138961	0.000742704	0.000349609	0.00197289	0.00293968	0.0024765	0.000367471	0.00163394	-0.000110389	0.00404651	GMV in Heschl's Gyrus (R) ~ mRNFL
mRNFL	GMV in Planum Temporale (L)	Temporal	4.93756e-05	0.0369672	0.0296443	-0.000148704	-0.00021277	0.00110411	-0.000149782	0.00117599	5.73694e-05	-4.61351e-06	0.000314355	0.00139618	GMV in Planum Temporale (L) ~ mRNFL
mRNFL	GMV in Planum Temporale (R)	Temporal	0.000303445	0.0609614	0.0117489	0.00318658	-0.000205184	0.000999559	0.000450676	0.00106511	-0.000152028	0.000264537	-4.79241e-05	0.00172065	GMV in Planum Temporale (R) ~ mRNFL
mRNFL	GMV in Postcentral Gyrus (L)	Parietal	-0.000125342	0.091824	0.0722265	0.000114101	-1.54925e-05	0.000547458	0.00124862	0.000321547	0.00267614	0.000534518	-0.000147793	0.0104785	GMV in Postcentral Gyrus (L) ~ mRNFL
mRNFL	GMV in Postcentral Gyrus (R)	Parietal	-7.48954e-05	0.0970541	0.0783774	-0.000327476	0.000111134	0.000653721	0.00203986	0.00103864	0.00259694	0.000795143	4.95945e-05	0.011475	GMV in Postcentral Gyrus (R) ~ mRNFL
mRNFL	GMV in Superior Parietal Lobule (L)	Parietal	-9.89142e-05	0.033255	0.0204046	-0.00027125	9.05287e-05	3.0157e-05	0.000378798	0.000373647	0.000282491	-0.00015543	0.000168988	0.0017224	GMV in Superior Parietal Lobule (L) ~ mRNFL
mRNFL	GMV in Superior Parietal Lobule (R)	Parietal	0.000114769	0.0259452	0.0154148	5.68383e-05	0.000173869	0.000494196	0.000491684	-0.00020139	0.000238999	-0.000148553	-0.000132305	0.00127976	GMV in Superior Parietal Lobule (R) ~ mRNFL
mRNFL	GMV in Supramarginal Gyrus,anterior division (L)	Parietal	0.000617181	0.0147491	0.00799996	0.000158111	0.000811552	0.000117512	0.00139003	9.26126e-05	5.61799e-05	1.51231e-05	-0.000144312	0.000727035	GMV in Supramarginal Gyrus,anterior division (L) ~ mRNFL
mRNFL	GMV in Supramarginal Gyrus,anterior division (R)	Parietal	0.000142158	0.0131317	0.0220694	0.000974783	0.000534578	0.000138002	0.000841749	0.000697581	-5.46982e-05	0.00026258	-0.000150568	0.00324548	GMV in Supramarginal Gyrus,anterior division (R) ~ mRNFL
mRNFL	GMV in Supramarginal Gyrus,posterior division (L)	Parietal	0.000127225	0.0252844	0.00432452	0.000233419	0.000855449	0.000490509	0.00115127	0.000474234	0.000157644	4.94148e-05	-6.45125e-05	0.00170987	GMV in Supramarginal Gyrus,posterior division (L) ~ mRNFL
mRNFL	GMV in Supramarginal Gyrus,posterior division (R)	Parietal	-5.35169e-05	0.037906	0.00523373	0.00118754	0.000671086	3.90543e-05	0.000291457	0.000166469	0.000566837	-0.000125033	3.37209e-05	0.0046129	GMV in Supramarginal Gyrus,posterior division (R) ~ mRNFL
mRNFL	GMV in Angular Gyrus (L)	Parietal	-9.25587e-05	0.0132517	0.00885066	0.000254473	-0.000131636	4.04509e-05	0.000706692	0.000432091	0.000651715	0.000153444	-1.78522e-05	0.00144544	GMV in Angular Gyrus (L) ~ mRNFL
mRNFL	GMV in Angular Gyrus (R)	Parietal	0.000233754	0.0343415	0.00217456	-3.09126e-05	0.000301525	-0.000125826	-0.000114518	0.000289903	0.00129178	-0.000154136	8.17659e-05	0.00230565	GMV in Angular Gyrus (R) ~ mRNFL
mRNFL	GMV in Precuneous Cortex (L)	Parietal	0.000317041	0.0876431	0.0092428	0.000712646	0.000579491	-0.00011496	-0.000150942	0.000292769	0.000342337	0.000647868	-9.44852e-05	0.00487518	GMV in Precuneous Cortex (L) ~ mRNFL
mRNFL	GMV in Precuneous Cortex (R)	Parietal	0.000367721	0.104531	0.00919778	0.00171799	0.00147066	0.000557648	-4.62501e-05	0.000135257	0.000202333	0.000800953	-0.000152163	0.00460976	GMV in Precuneous Cortex (R) ~ mRNFL
mRNFL	GMV in Parietal Operculum Cortex (L)	Parietal	-0.000144672	0.035515	0.00819255	-0.000239962	1.41704e-05	0.000904616	-0.000108308	0.00043901	-0.000128821	-8.52693e-05	4.06387e-05	0.00156383	GMV in Parietal Operculum Cortex (L) ~ mRNFL
mRNFL	GMV in Parietal Operculum Cortex (R)	Parietal	0.000335676	0.0431208	0.00980571	0.000785269	-0.000187419	0.000482834	0.00038167	0.00103937	-0.000118142	0.000363052	4.34188e-05	0.00188206	GMV in Parietal Operculum Cortex (R) ~ mRNFL
mRNFL	GMV in Lateral Occipital Cortex,superior division (L)	Occipital	0.000144648	0.0841466	0.0588763	0.000344634	0.000917857	-4.80854e-05	0.00181942	-3.13026e-05	0.00182453	0.00024816	-2.67139e-06	0.00338404	GMV in Lateral Occipital Cortex,superior division (L) ~ mRNFL
mRNFL	GMV in Lateral Occipital Cortex,superior division (R)	Occipital	-2.73882e-05	0.0880094	0.0228433	-9.28468e-05	-3.99092e-05	-0.000161197	-0.000145044	0.000285592	0.000837838	3.67837e-06	-0.000148762	0.00241384	GMV in Lateral Occipital Cortex,superior division (R) ~ mRNFL
mRNFL	GMV in Lateral Occipital Cortex,inferior division (L)	Occipital	-0.000151708	0.0346019	0.0121292	0.000106488	0.000964107	-4.97308e-05	0.00221927	3.41231e-05	0.000603228	6.17882e-05	-0.000155198	0.00361893	GMV in Lateral Occipital Cortex,inferior division (L) ~ mRNFL
mRNFL	GMV in Lateral Occipital Cortex,inferior division (R)	Occipital	0.000703562	0.0425158	0.000112371	0.000428613	-0.000260899	0.000191567	-0.000150198	0.000205157	0.000132319	0.000236195	-0.000122831	0.00128721	GMV in Lateral Occipital Cortex,inferior division (R) ~ mRNFL
mRNFL	GMV in Intracalcarine Cortex (L)	Occipital	0.00265406	0.0203552	6.30884e-05	0.00316768	-0.000122003	-0.000184986	0.000792163	-0.000215056	-3.49665e-05	0.000249177	0.000702254	-9.06864e-05	GMV in Intracalcarine Cortex (L) ~ mRNFL
mRNFL	GMV in Intracalcarine Cortex (R)	Occipital	0.00338091	0.0281471	0.000608881	0.00180527	-0.000148153	-0.000219746	0.00173313	-0.000270388	-0.000155454	-1.16436e-06	0.000448322	-0.000122333	GMV in Intracalcarine Cortex (R) ~ mRNFL
mRNFL	GMV in Cuneal Cortex (L)	Occipital	-0.000155464	0.0423217	0.0086909	0.000135244	0.00103054	-0.000190306	1.4334e-05	0.00022055	-7.22663e-05	0.000618317	-0.000105677	0.00375446	GMV in Cuneal Cortex (L) ~ mRNFL
mRNFL	GMV in Cuneal Cortex (R)	Occipital	7.50395e-05	0.0519483	8.42599e-05	0.000551897	-0.000198702	-0.000160596	0.000368526	0.000564017	9.30012e-06	0.00117254	1.42407e-05	0.00233848	GMV in Cuneal Cortex (R) ~ mRNFL
mRNFL	GMV in Lingual Gyrus (L)	Occipital	7.55438e-05	0.0373656	0.00363665	0.00122619	-6.51012e-06	-0.000213027	0.00311556	-9.00325e-05	-6.45726e-05	-2.11282e-05	-0.000153126	-1.37111e-05	GMV in Lingual Gyrus (L) ~ mRNFL
mRNFL	GMV in Lingual Gyrus (R)	Occipital	0.000377748	0.0513785	0.000731344	0.00059435	-0.000233346	0.000196857	0.00396448	-0.000130883	-7.35863e-05	0.00023422	-0.000131517	0.000475689	GMV in Lingual Gyrus (R) ~ mRNFL
mRNFL	GMV in Temporal Occipital Fusiform Cortex (L)	Occipital	-0.000100534	0.0367199	-1.81781e-05	0.000119449	0.00123117	-3.01342e-05	-0.000142174	-7.49638e-05	-0.00015452	1.68782e-05	0.000630444	0.00157275	GMV in Temporal Occipital Fusiform Cortex (L) ~ mRNFL
mRNFL	GMV in Temporal Occipital Fusiform Cortex (R)	Occipital	-0.000130706	0.046178	0.000841608	0.000164744	0.000134291	8.98411e-05	-0.000103509	0.000214692	0.000264224	0.00124556	-0.000155563	0.000923445	GMV in Temporal Occipital Fusiform Cortex (R) ~ mRNFL
mRNFL	GMV in Occipital Fusiform Gyrus (L)	Occipital	-4.20351e-05	0.0751152	0.00451705	0.00027109	0.000377777	0.000229097	0.00189655	0.000897587	-0.000140172	0.000572894	0.00088607	0.00308392	GMV in Occipital Fusiform Gyrus (L) ~ mRNFL
mRNFL	GMV in Occipital Fusiform Gyrus (R)	Occipital	-0.000115784	0.0641927	0.0104538	-8.03884e-05	0.00223754	0.0002713	0.000634642	0.000347264	-8.32578e-05	0.00168426	-0.000149437	0.00269058	GMV in Occipital Fusiform Gyrus (R) ~ mRNFL
mRNFL	GMV in Supracalcarine Cortex (L)	Occipital	0.000508705	0.013597	9.23589e-05	4.27775e-05	-0.000253383	0.000628406	-0.000136905	-9.30649e-06	0.00061363	-0.000154435	0.000124399	0.000842354	GMV in Supracalcarine Cortex (L) ~ mRNFL
mRNFL	GMV in Supracalcarine Cortex (R)	Occipital	0.000160744	0.024542	-0.000112929	0.00029187	-0.000203384	-0.000222883	-0.0001431	0.000512371	-0.00011921	0.000464909	-0.000151254	0.00182804	GMV in Supracalcarine Cortex (R) ~ mRNFL
mRNFL	GMV in Occipital Pole (L)	Occipital	-6.78412e-05	0.0718461	0.00717789	0.000102755	-3.261e-05	-2.05223e-05	0.000118911	0.00022031	0.000587134	0.00156999	-1.49933e-05	0.00226208	GMV in Occipital Pole (L) ~ mRNFL
mRNFL	GMV in Occipital Pole (R)	Occipital	0.00026399	0.0594004	0.00092562	0.000288998	0.000458611	-6.24838e-05	0.00094028	-0.000151334	-1.76003e-05	0.000913509	0.000442416	4.30225e-05	GMV in Occipital Pole (R) ~ mRNFL
mRNFL	GMV in I-IV Cerebellum (L)	Cerebellum	0.000485785	0.0379073	0.0132701	0.000414015	0.00140451	3.63495e-05	0.000566625	-0.000208155	1.76107e-05	0.00119415	0.0001078	-0.000145161	GMV in I-IV Cerebellum (L) ~ mRNFL
mRNFL	GMV in I-IV Cerebellum (R)	Cerebellum	0.00054204	0.0414631	0.0164059	-0.000257261	0.00132891	-0.000212729	0.000544619	-0.000276216	-6.16576e-05	0.000617487	0.000964286	-4.84549e-05	GMV in I-IV Cerebellum (R) ~ mRNFL
mRNFL	GMV in V Cerebellum (L)	Cerebellum	0.00174414	0.0434216	0.0116892	-0.000208506	0.00072444	-0.000215855	0.00296746	-0.000204171	-2.52483e-05	0.00126885	-1.56818e-05	-0.000127083	GMV in V Cerebellum (L) ~ mRNFL
mRNFL	GMV in V Cerebellum (R)	Cerebellum	0.00220759	0.0451796	0.00976212	-0.000436865	0.000371913	-0.000363317	0.00486975	-0.000178957	-0.000123778	0.00123702	3.85189e-05	0.000109451	GMV in V Cerebellum (R) ~ mRNFL
mRNFL	GMV in VI Cerebellum (L)	Cerebellum	0.00288721	0.102819	0.0145758	0.000828345	-2.52356e-05	-5.59386e-05	0.00686353	0.000110035	-6.46024e-05	0.00339047	0.00032649	-0.00013766	GMV in VI Cerebellum (L) ~ mRNFL
mRNFL	GMV in VI Cerebellum (vermis)	Cerebellum	0.000973677	0.0364969	0.056066	0.00204909	8.0897e-05	-0.000200314	0.00177066	-0.000311917	-5.61856e-05	0.00127424	-0.000151532	0.000103231	GMV in VI Cerebellum (vermis) ~ mRNFL
mRNFL	GMV in VI Cerebellum (R)	Cerebellum	0.00230384	0.0893773	0.0161918	0.000185536	0.000394258	0.000246996	0.00463087	0.00031242	-0.000144151	0.0056018	-4.24455e-06	0.000208383	GMV in VI Cerebellum (R) ~ mRNFL
mRNFL	GMV in Crus I Cerebellum (L)	Cerebellum	0.000375398	0.0816007	0.0317577	0.000199212	-1.87541e-05	0.00054567	0.0086667	7.82628e-06	-0.000110569	0.00108706	0.000740033	0.000965782	GMV in Crus I Cerebellum (L) ~ mRNFL
mRNFL	GMV in Crus I Cerebellum (vermis)	Cerebellum	0.000220753	0.00802142	0.00190631	-0.000360345	-2.8492e-05	-0.000169633	0.000116905	-7.23156e-05	0.000397166	-0.000152098	2.53397e-05	0.00109383	GMV in Crus I Cerebellum (vermis) ~ mRNFL
mRNFL	GMV in Crus I Cerebellum (R)	Cerebellum	8.68163e-05	0.102072	0.0144495	-0.000219945	0.000608558	8.93457e-05	0.00766554	0.000978408	0.000106923	0.00172739	0.000494515	0.00140862	GMV in Crus I Cerebellum (R) ~ mRNFL
mRNFL	GMV in Crus II Cerebellum (L)	Cerebellum	0.00137537	0.0489931	0.031604	0.000182948	-1.63705e-05	-0.000368658	0.0137871	0.000113993	0.000100777	0.00209432	-6.51793e-05	-0.000147537	GMV in Crus II Cerebellum (L) ~ mRNFL
mRNFL	GMV in Crus II Cerebellum (vermis)	Cerebellum	0.000951546	0.00477072	0.0397619	0.000403022	6.48099e-05	0.00043951	0.00474366	-0.000182221	0.00121644	0.000360434	0.000428095	0.00104063	GMV in Crus II Cerebellum (vermis) ~ mRNFL
mRNFL	GMV in Crus II Cerebellum (R)	Cerebellum	0.00104648	0.0599989	0.0343803	0.000725258	5.8258e-05	-0.000266401	0.0151363	-0.000215815	0.000347959	0.00176061	3.20551e-05	0.000276817	GMV in Crus II Cerebellum (R) ~ mRNFL
mRNFL	GMV in VIIb Cerebellum (L)	Cerebellum	0.001438	0.0493581	0.0233251	0.000275803	0.000152232	-0.000469538	0.0132043	0.000769616	-7.02951e-05	0.00366932	-6.36537e-05	0.000161453	GMV in VIIb Cerebellum (L) ~ mRNFL
mRNFL	GMV in VIIb Cerebellum (vermis)	Cerebellum	0.00266022	0.0276409	0.0526519	0.00240341	0.000375195	-7.60389e-05	0.0035484	-8.28445e-05	2.58677e-05	0.0011811	-9.93399e-05	0.00233222	GMV in VIIb Cerebellum (vermis) ~ mRNFL
mRNFL	GMV in VIIb Cerebellum (R)	Cerebellum	0.0018696	0.0466466	0.0205308	7.01767e-05	4.98527e-05	-0.000468781	0.0141098	0.000379191	-1.02376e-05	0.00364058	6.33285e-05	0.000611672	GMV in VIIb Cerebellum (R) ~ mRNFL
mRNFL	GMV in VIIIa Cerebellum (L)	Cerebellum	0.002748	0.0647216	0.0273739	0.000437667	0.000374769	-0.000449712	0.0206137	0.000728985	-0.000145371	0.00400253	-4.55746e-06	0.00158075	GMV in VIIIa Cerebellum (L) ~ mRNFL
mRNFL	GMV in VIIIa Cerebellum (vermis)	Cerebellum	0.00557885	0.0416966	0.0396193	0.00309934	0.000563064	-0.000330026	0.00683406	0.000189278	-0.000145814	0.00364243	0.000186084	0.00440983	GMV in VIIIa Cerebellum (vermis) ~ mRNFL
mRNFL	GMV in VIIIa Cerebellum (R)	Cerebellum	0.00388841	0.0626814	0.0358762	0.000852156	0.000359292	-0.000402423	0.0281957	0.00213742	-0.000150959	0.00615177	0.000221707	0.00380296	GMV in VIIIa Cerebellum (R) ~ mRNFL
mRNFL	GMV in VIIIb Cerebellum (L)	Cerebellum	0.00282592	0.0349716	0.0163898	0.00211249	0.000466569	-0.000300874	0.0201981	0.000232021	-3.75861e-05	0.00226746	-0.000135739	0.00279851	GMV in VIIIb Cerebellum (L) ~ mRNFL
mRNFL	GMV in VIIIb Cerebellum (vermis)	Cerebellum	0.00503904	0.0264447	0.0236973	0.00509299	0.00018905	-0.000136013	0.0109012	-0.000132698	8.42484e-05	0.00229895	0.000341299	0.00342484	GMV in VIIIb Cerebellum (vermis) ~ mRNFL
mRNFL	GMV in VIIIb Cerebellum (R)	Cerebellum	0.00266428	0.0436864	0.0308441	0.00180029	8.11599e-05	-0.000452415	0.028337	0.00111482	7.22921e-06	0.00357972	-0.000116195	0.00320638	GMV in VIIIb Cerebellum (R) ~ mRNFL
mRNFL	GMV in IX Cerebellum (L)	Cerebellum	0.0039461	0.0138459	0.0515436	0.00894399	0.000333246	-0.000305197	0.0167941	-3.74332e-05	-9.98932e-05	0.00184878	8.64838e-05	0.00695314	GMV in IX Cerebellum (L) ~ mRNFL
mRNFL	GMV in IX Cerebellum (vermis)	Cerebellum	0.00349749	0.0112828	0.0297667	0.00424791	-2.12328e-05	-0.000208923	0.0100896	-3.35305e-05	0.00043323	0.000781013	0.000486535	0.00593845	GMV in IX Cerebellum (vermis) ~ mRNFL
mRNFL	GMV in IX Cerebellum (R)	Cerebellum	0.00419375	0.0181213	0.0534149	0.00480583	0.000445011	-0.000376225	0.0196054	-0.000147832	-0.000131936	0.00261446	0.000131089	0.00626435	GMV in IX Cerebellum (R) ~ mRNFL
mRNFL	GMV in X Cerebellum (L)	Cerebellum	0.000109745	0.0625795	0.004587	2.17666e-05	-0.000136273	6.75766e-05	-0.000154459	1.47947e-05	-0.000113447	0.000626524	-5.57958e-05	0.00760505	GMV in X Cerebellum (L) ~ mRNFL
mRNFL	GMV in X Cerebellum (vermis)	Cerebellum	0.000945187	0.0294608	0.0817699	0.00664812	0.000229711	8.55368e-05	0.00322808	0.000272616	0.000341255	0.000393157	0.000163367	0.00106005	GMV in X Cerebellum (vermis) ~ mRNFL
mRNFL	GMV in X Cerebellum (R)	Cerebellum	0.000372339	0.0791937	0.0058262	1.54862e-05	6.18354e-05	0.000939201	-0.000120381	1.72795e-05	-0.000101275	4.51604e-05	-0.000104981	0.00977246	GMV in X Cerebellum (R) ~ mRNFL
mRNFL	Thalamus (L)	Others	0.00127654	0.16765	0.0405964	0.000993824	0.000362305	-0.000221962	0.00809986	0.000911961	0.00299408	0.00175953	0.000238221	0.0071107	Thalamus (L) ~ mRNFL
mRNFL	Thalamus (R)	Others	0.00165341	0.173407	0.03318	0.000580955	0.000830451	-0.000164235	0.00804129	0.000960529	0.00414209	0.00187417	0.000173307	0.00627481	Thalamus (R) ~ mRNFL
mRNFL	GMV in Thalamus (L)	Others	-0.000147777	0.00734986	0.0617096	-0.000422942	0.00312173	0.00131817	0.0013656	-7.83014e-05	0.00138103	0.000700792	-9.34724e-05	0.00150211	GMV in Thalamus (L) ~ mRNFL
mRNFL	GMV in Thalamus (R)	Others	-7.80913e-05	0.000526084	0.04927	-0.000243489	0.00407487	0.00190324	-0.000132775	0.00012399	0.00149054	0.00100649	-0.000105076	-0.000155586	GMV in Thalamus (R) ~ mRNFL
mRNFL	Caudate (L)	Others	-1.20789e-05	0.0267518	0.0289707	-6.34937e-05	-0.000299111	0.00065899	0.00426803	-2.63911e-05	0.000576808	2.28883e-05	0.000312495	0.00163238	Caudate (L) ~ mRNFL
mRNFL	Caudate (R)	Others	-7.19053e-05	0.0153371	0.0283267	5.79886e-05	-0.000279671	0.00145961	0.00495317	-4.08493e-05	0.00102197	0.000203129	0.000441474	0.00207756	Caudate (R) ~ mRNFL
mRNFL	GMV in Caudate (L)	Others	-8.37462e-05	0.0121615	0.015786	0.000306167	-5.35482e-05	0.0151848	0.00170242	0.000102198	0.00089685	0.00311384	0.000815403	0.000536949	GMV in Caudate (L) ~ mRNFL
mRNFL	GMV in Caudate (R)	Others	-7.38921e-05	0.0192047	0.0100278	0.00142135	-0.000155493	0.0164614	0.00111907	0.000122235	0.00091156	0.00248339	0.000247766	0.00122748	GMV in Caudate (R) ~ mRNFL
mRNFL	Putamen (L)	Others	0.000384646	0.113652	0.00303573	0.000375673	0.000438054	0.000802121	0.00612946	6.99155e-05	0.00093627	0.00124712	-3.02133e-05	0.00808575	Putamen (L) ~ mRNFL
mRNFL	Putamen (R)	Others	0.00101793	0.102745	0.00250674	0.000622051	-2.75009e-05	0.00107965	0.0075195	-5.5633e-05	0.000799573	0.000580569	-0.000137219	0.00401851	Putamen (R) ~ mRNFL
mRNFL	GMV in Putamen (L)	Others	-6.35302e-06	0.000659936	0.00250134	0.0074496	0.000744874	0.00551538	0.00441107	0.00102494	0.00140625	9.86021e-05	5.67066e-05	-0.000149637	GMV in Putamen (L) ~ mRNFL
mRNFL	GMV in Putamen (R)	Others	0.00015812	0.00536239	0.00719185	0.00732357	0.000319978	0.00642698	0.0117973	0.000963284	0.00189282	0.00103933	0.00018847	-0.000106281	GMV in Putamen (R) ~ mRNFL
mRNFL	Pallidum (L)	Others	0.00115438	0.0202605	0.00640134	0.000218183	-0.000292566	4.75576e-05	0.0049067	4.2487e-05	2.61064e-05	0.00112005	0.000183756	0.000537814	Pallidum (L) ~ mRNFL
mRNFL	Pallidum (R)	Others	0.000531696	0.0371279	0.00811902	4.90928e-05	-0.000140779	-0.000126488	0.00677433	0.00034578	0.000420528	0.000900971	0.000906163	0.00127276	Pallidum (R) ~ mRNFL
mRNFL	GMV in Pallidum (L)	Others	0.00114017	0.0269669	0.000169033	0.00195831	0.000672623	0.00142984	0.000853768	-0.000108851	0.0003441	-0.000155221	-1.08929e-06	0.00240005	GMV in Pallidum (L) ~ mRNFL
mRNFL	GMV in Pallidum (R)	Others	0.000366534	0.0352485	0.000385198	0.00245273	0.00100795	0.00277664	0.00190259	-6.57945e-05	0.000227709	0.000300987	6.25773e-05	0.00112842	GMV in Pallidum (R) ~ mRNFL
mRNFL	Accumbens (L)	Others	0.000495215	0.137363	0.00164076	0.000974658	-0.000277452	-1.18438e-06	0.00512935	0.000350299	0.000425822	0.000578024	6.35435e-05	0.0128667	Accumbens (L) ~ mRNFL
mRNFL	Accumbens (R)	Others	0.000860355	0.148154	0.000969351	0.000906239	-0.000143783	0.0011601	0.0035351	0.000357795	5.23189e-05	0.0019037	-0.000150381	0.0125421	Accumbens (R) ~ mRNFL
mRNFL	GMV in Ventral Striatum (L)	Others	0.000966528	0.153036	0.000133762	0.0020018	-0.000183054	0.000593284	0.00648577	4.59608e-05	0.000222771	0.00196246	0.000813643	0.00836704	GMV in Ventral Striatum (L) ~ mRNFL
mRNFL	GMV in Ventral Striatum (R)	Others	0.00166061	0.122997	0.000311123	0.00377228	-0.000236767	0.000582593	0.00772951	0.000782947	0.000853802	0.00238123	0.000861034	0.00444274	GMV in Ventral Striatum (R) ~ mRNFL
mRNFL	Hippocampus (L)	Others	0.00077524	0.0669775	0.0470844	-1.89338e-05	-2.30105e-05	0.000615129	0.0014269	-4.81994e-05	0.00163755	0.000534629	-7.61625e-05	0.00430309	Hippocampus (L) ~ mRNFL
mRNFL	Hippocampus (R)	Others	0.00158551	0.0635857	0.0387564	-0.000449452	0.000149102	0.00133739	0.000990199	0.000356634	0.00126787	0.00138568	-0.000137949	0.00320308	Hippocampus (R) ~ mRNFL
mRNFL	GMV in Hippocampus (L)	Others	-0.000152672	0.0710177	0.0497349	-0.000449295	-6.47981e-05	-7.01966e-05	0.00323881	-7.39245e-05	0.00155336	-1.30236e-05	-0.000150252	0.00722425	GMV in Hippocampus (L) ~ mRNFL
mRNFL	GMV in Hippocampus (R)	Others	-0.000115048	0.0658512	0.0540798	-0.000298346	-9.23584e-05	0.000286874	0.0018006	-9.08415e-05	0.00155282	-0.00012948	-0.000139528	0.00411085	GMV in Hippocampus (R) ~ mRNFL
mRNFL	Amygdala (L)	Others	-4.47358e-05	0.000395525	0.000909209	0.000639443	0.00057251	-0.00010065	-0.00015076	-0.00021288	-0.000154595	1.14269e-05	-4.17169e-05	0.000193305	Amygdala (L) ~ mRNFL
mRNFL	Amygdala (R)	Others	-0.000144994	0.000432061	8.28146e-07	-0.000395948	-9.24513e-05	-0.000173776	0.000223055	-0.000163341	-0.000142555	-0.000143914	-0.000155371	0.000454258	Amygdala (R) ~ mRNFL
mRNFL	GMV in Amygdala (L)	Others	0.000788161	0.123557	0.0101755	0.00397974	0.000345306	-0.000227921	0.0184393	0.000930473	0.000877286	0.00025752	-9.59917e-05	0.00528598	GMV in Amygdala (L) ~ mRNFL
mRNFL	GMV in Amygdala (R)	Others	0.000374074	0.146997	0.0205494	0.000244994	-0.000306131	-0.000258652	0.0200003	0.0014968	0.00163828	0.00115421	-4.61158e-05	0.0052725	GMV in Amygdala (R) ~ mRNFL
mRNFL	GMV in Parahippocampal Gyrus,anterior division (L)	Others	0.00154852	0.0454601	0.000139435	0.000178118	-0.000186225	0.000798533	0.00285379	-0.00019944	0.000448718	0.000676674	0.000559727	0.00906624	GMV in Parahippocampal Gyrus,anterior division (L) ~ mRNFL
mRNFL	GMV in Parahippocampal Gyrus,anterior division (R)	Others	8.26668e-05	0.0370275	0.00428058	0.000274996	-0.000146552	0.000888016	0.00210289	-0.00038618	2.31778e-05	0.000451363	-1.03168e-05	0.00422385	GMV in Parahippocampal Gyrus,anterior division (R) ~ mRNFL
mRNFL	GMV in Parahippocampal Gyrus,posterior division (L)	Others	-6.66578e-05	0.0386674	0.02774	0.000626841	0.000519621	-3.23512e-05	-0.00014942	-0.000167013	0.000152083	7.99121e-05	0.000254053	0.00384909	GMV in Parahippocampal Gyrus,posterior division (L) ~ mRNFL
mRNFL	GMV in Parahippocampal Gyrus,posterior division (R)	Others	0.000120671	0.0353866	0.0359188	-0.000223952	-0.000197434	-2.57115e-05	-9.00408e-05	0.000229827	0.000226381	-0.000155547	-5.87786e-05	0.000937026	GMV in Parahippocampal Gyrus,posterior division (R) ~ mRNFL
mRNFL	GMV in Subcallosal Cortex (L)	Others	-4.90399e-05	0.0679719	-9.91197e-05	0.00185732	-7.42905e-05	0.0016	-0.000154931	0.000167524	0.000656177	0.000490009	-0.000150277	0.00124432	GMV in Subcallosal Cortex (L) ~ mRNFL
mRNFL	GMV in Subcallosal Cortex (R)	Others	8.09252e-05	0.023115	-9.99189e-05	0.0010497	-9.95181e-05	8.1171e-05	-7.80772e-05	0.000170682	0.000898956	9.641e-05	-0.000103273	9.0288e-05	GMV in Subcallosal Cortex (R) ~ mRNFL
mRNFL	GMV in Paracingulate Gyrus (L)	Others	-0.000133981	0.117588	0.00895427	0.00152094	0.00168636	0.000767162	0.000181182	-0.000162911	-0.000140757	0.00111916	-0.00010904	0.00256884	GMV in Paracingulate Gyrus (L) ~ mRNFL
mRNFL	GMV in Paracingulate Gyrus (R)	Others	8.61016e-05	0.131321	0.0171676	0.00172864	0.000938643	0.000520902	0.000448731	9.07834e-05	3.36014e-05	0.00161631	2.09555e-05	0.00282395	GMV in Paracingulate Gyrus (R) ~ mRNFL
mRNFL	GMV in Cingulate Gyrus,anterior division (L)	Others	0.00054897	-7.93423e-05	0.00460806	0.000764854	0.00010825	-0.000120361	-0.000132275	-8.9053e-05	-0.000155051	-0.00015563	0.000178839	0.0021934	GMV in Cingulate Gyrus,anterior division (L) ~ mRNFL
mRNFL	GMV in Cingulate Gyrus,anterior division (R)	Others	0.000304831	0.000309971	0.00274764	0.000539567	1.17207e-05	-0.000145816	0.000329327	-0.000127754	-0.000149824	-4.65268e-05	-0.000148516	0.00258596	GMV in Cingulate Gyrus,anterior division (R) ~ mRNFL
mRNFL	GMV in Cingulate Gyrus,posterior division (L)	Others	3.20958e-05	0.0223137	0.006417	0.00108116	-0.000133091	-0.000205909	0.000709273	-2.6331e-05	0.000271125	-2.54144e-05	6.78621e-05	0.000451539	GMV in Cingulate Gyrus,posterior division (L) ~ mRNFL
mRNFL	GMV in Cingulate Gyrus,posterior division (R)	Others	-0.000111104	0.0141785	0.00327846	0.000473022	-0.00010975	-7.9382e-05	-5.81779e-05	-6.09602e-05	0.000114663	2.29785e-05	-0.000153966	0.000393577	GMV in Cingulate Gyrus,posterior division (R) ~ mRNFL
mRNFL	GMV in Insular Cortex (L)	Others	0.00101471	0.0647922	0.0253534	0.00149116	0.000538841	9.74717e-06	0.0123884	0.000319523	0.00274841	0.00200139	-0.000108716	0.00205107	GMV in Insular Cortex (L) ~ mRNFL
mRNFL	GMV in Insular Cortex (R)	Others	0.000464669	0.0480043	0.0230241	0.000408771	0.000897671	0.000246531	0.0136467	0.000140598	0.00213355	0.000969201	-0.000123033	0.00146223	GMV in Insular Cortex (R) ~ mRNFL
mRNFL	GMV in Central Opercular Cortex (L)	Others	-1.80603e-05	0.128199	0.00270523	0.000942363	-0.000288009	0.00154658	0.00189857	0.00170886	9.46307e-05	0.00157997	-0.000138923	0.0033871	GMV in Central Opercular Cortex (L) ~ mRNFL
mRNFL	GMV in Central Opercular Cortex (R)	Others	0.000288285	0.116053	0.00336959	0.00110742	-4.35275e-05	0.00285355	0.000555924	0.00221805	0.000182364	0.00338647	-5.35453e-05	0.00159652	GMV in Central Opercular Cortex (R) ~ mRNFL
mRNFL	GMV in Brain-Stem	Others	0.000593349	0.110248	0.00731652	0.00452277	0.000599583	2.39105e-07	4.35248e-05	5.69755e-05	0.00374678	-1.25971e-05	0.000477286	0.00457977	GMV in Brain-Stem ~ mRNFL
GCIPL	GMV in Frontal Pole (L)	Frontal	2.97591e-05	0.138442	0.0121806	0.000139515	0.000191144	0.000108651	0.000828212	0.000410348	0.00135532	0.000783181	5.6196e-05	0.0108483	GMV in Frontal Pole (L) ~ GCIPL
GCIPL	GMV in Frontal Pole (R)	Frontal	0.000172376	0.135043	0.0146488	0.000209463	-0.000224376	0.000693827	0.00142157	0.000728687	6.95693e-05	0.000438488	-7.28778e-05	0.00630211	GMV in Frontal Pole (R) ~ GCIPL
GCIPL	GMV in Superior Frontal Gyrus (L)	Frontal	-0.000154132	0.0386543	0.0126163	0.00184735	-0.000298081	-0.000147577	-0.00015332	0.000160417	0.000386661	0.000269703	-0.00015289	0.000225141	GMV in Superior Frontal Gyrus (L) ~ GCIPL
GCIPL	GMV in Superior Frontal Gyrus (R)	Frontal	-5.82092e-05	0.0275522	0.0048768	0.000537196	-1.47073e-05	-0.000252779	-0.000136358	0.00105132	0.00106753	0.000613432	-0.000132427	-0.000116751	GMV in Superior Frontal Gyrus (R) ~ GCIPL
GCIPL	GMV in Middle Frontal Gyrus (L)	Frontal	6.97305e-05	0.0375712	0.00577822	0.00249953	0.000172488	0.000297163	-8.24934e-05	0.00116888	-0.000147696	3.48461e-05	0.000208317	-0.000135032	GMV in Middle Frontal Gyrus (L) ~ GCIPL
GCIPL	GMV in Middle Frontal Gyrus (R)	Frontal	-0.000131503	0.0402778	0.00511306	0.001055	-0.000256158	0.000421629	0.000192433	0.000203435	-6.67762e-06	3.37452e-05	-0.000153045	0.000443689	GMV in Middle Frontal Gyrus (R) ~ GCIPL
GCIPL	GMV in Inferior Frontal Gyrus,pars triangularis (L)	Frontal	-0.000144173	0.0344609	0.00681742	-0.00029396	-0.000164454	-0.00016754	-5.97e-05	-0.000265845	0.000744897	5.66549e-05	-0.000153554	0.00141637	GMV in Inferior Frontal Gyrus,pars triangularis (L) ~ GCIPL
GCIPL	GMV in Inferior Frontal Gyrus,pars triangularis (R)	Frontal	0.000331595	0.0351563	0.00811686	-0.000266321	0.000302524	-0.00018733	-0.000137172	0.000130461	-4.52252e-05	-8.87949e-05	-0.000117865	0.000593866	GMV in Inferior Frontal Gyrus,pars triangularis (R) ~ GCIPL
GCIPL	GMV in Inferior Frontal Gyrus,pars opercularis (L)	Frontal	0.000143028	0.0518657	0.0117229	0.000656518	5.95471e-05	-0.000212312	0.000649673	5.98733e-06	0.000856146	-7.47714e-05	-0.000119433	0.00358083	GMV in Inferior Frontal Gyrus,pars opercularis (L) ~ GCIPL
GCIPL	GMV in Inferior Frontal Gyrus,pars opercularis (R)	Frontal	0.00071127	0.0408519	0.0103737	-0.000132979	0.000682994	0.000167647	0.00117311	7.56974e-05	0.000369442	0.000193644	-5.22544e-05	0.000493291	GMV in Inferior Frontal Gyrus,pars opercularis (R) ~ GCIPL
GCIPL	GMV in Precentral Gyrus (L)	Frontal	0.00172029	0.0860461	0.0326141	0.00352618	0.000120516	0.000844045	0.00201657	0.00174506	0.00342414	0.000373914	-4.24475e-05	0.0210291	GMV in Precentral Gyrus (L) ~ GCIPL
GCIPL	GMV in Precentral Gyrus (R)	Frontal	0.00144793	0.0890909	0.0269645	0.000302456	-1.47025e-05	0.000516684	0.00347388	0.00144713	0.00285091	0.000334259	-0.000135156	0.019186	GMV in Precentral Gyrus (R) ~ GCIPL
GCIPL	GMV in Frontal Medial Cortex (L)	Frontal	-0.000140995	0.0610535	0.00873994	0.00258964	-3.00037e-05	5.05457e-05	0.000949475	0.000344141	0.000268343	0.000254169	-0.00011569	0.00385354	GMV in Frontal Medial Cortex (L) ~ GCIPL
GCIPL	GMV in Frontal Medial Cortex (R)	Frontal	0.000206531	0.0553707	0.0115731	0.000359066	-0.00015074	-1.85378e-05	0.000801453	0.00046971	0.000540692	-0.000130943	-0.000150013	0.0025244	GMV in Frontal Medial Cortex (R) ~ GCIPL
GCIPL	GMV in Supplementary Motor Cortex (L)	Frontal	-0.000142487	0.0266681	0.00890602	0.00194993	0.000179317	0.000239142	0.000107403	0.000985128	0.000725986	-3.4619e-05	-0.000100982	0.000632994	GMV in Supplementary Motor Cortex (L) ~ GCIPL
GCIPL	GMV in Supplementary Motor Cortex (R)	Frontal	0.00013978	0.0341363	0.00542172	0.00196996	0.000936636	0.000229912	-4.66646e-05	0.00130254	0.000757701	0.000263491	-0.000115103	0.00152474	GMV in Supplementary Motor Cortex (R) ~ GCIPL
GCIPL	GMV in Frontal Orbital Cortex (L)	Frontal	0.000438565	0.119407	0.00525558	0.00029129	-0.000157898	0.000398902	0.000273473	0.000133831	8.16102e-05	0.000454936	-0.000117336	0.00730824	GMV in Frontal Orbital Cortex (L) ~ GCIPL
GCIPL	GMV in Frontal Orbital Cortex (R)	Frontal	0.000101299	0.124326	0.00795727	0.00127045	-0.000174954	-9.9497e-05	0.00110038	-0.00030102	0.000528175	0.000121441	4.80905e-05	0.00766616	GMV in Frontal Orbital Cortex (R) ~ GCIPL
GCIPL	GMV in Frontal Operculum Cortex (L)	Frontal	-9.37487e-05	0.0796809	0.00667168	-0.000109642	-0.000253987	-0.000194457	0.000602583	2.64705e-05	0.00284526	0.000549465	-9.95556e-05	0.00571673	GMV in Frontal Operculum Cortex (L) ~ GCIPL
GCIPL	GMV in Frontal Operculum Cortex (R)	Frontal	-0.000103843	0.0628352	0.00524559	-0.000192189	0.000100949	-0.000158611	0.000515354	0.000243064	0.000556861	0.000258257	0.000329551	0.00319008	GMV in Frontal Operculum Cortex (R) ~ GCIPL
GCIPL	GMV in Temporal Pole (L)	Temporal	0.000119269	0.0598454	-0.000144113	0.00038592	-0.000273153	-0.00015718	0.000921937	0.00094471	0.00109904	0.000232005	-1.1963e-05	0.0102087	GMV in Temporal Pole (L) ~ GCIPL
GCIPL	GMV in Temporal Pole (R)	Temporal	6.55604e-06	0.0602802	0.00484682	0.000212766	-0.000250321	-0.000114264	0.000905626	0.000173051	0.00123914	0.000650263	1.10459e-05	0.00900483	GMV in Temporal Pole (R) ~ GCIPL
GCIPL	GMV in Superior Temporal Gyrus,anterior division (L)	Temporal	0.000109067	0.0386557	-0.000144673	-0.000397319	-2.56838e-05	-9.38009e-05	7.63659e-05	3.36396e-05	0.000510553	0.00104902	0.00028137	0.00377835	GMV in Superior Temporal Gyrus,anterior division (L) ~ GCIPL
[truncated: 1,354 more rows]

## Sheet: eTable 6
Retinal Metric, µm	Brain IDP, mm3	Lobe	Coefficient (95% CI)	P value	R-squared (%)
mRNFL	Volume of grey matter in Frontal Pole (left)	Frontal	4.26 (-9.53 to 18.06)	0.544619	19.1346
[truncated: 1,529 more rows]

## Sheet: eTable 7
Retinal Metric, µm	Brain IDP, mm3	Lobe	Coefficient (95% CI)	P value	R-squared (%)
[truncated: 1,530 more rows]

[truncated: 1 more sheets: eTable 8]
